# Supplementary material for: Complex network analysis of bilateral international investment under de-globalization: Structural properties and evolution
Source: PLoS One. 2019 Apr 29;14(4):e0216130. doi: 10.1371/journal.pone.0216130 (PMC6488084; doi:10.1371/journal.pone.0216130)
Supplement: S1 File — (XLSX) [file pone.0216130.s003.xlsx]

## Sheet: 2016
	Angola	Argentina	Armenia, Republic of	Aruba	Australia	Austria	Bahrain, Kingdom of	Bangladesh	Belarus	Belgium	Benin	Bhutan	Bolivia	Bosnia and Herzegovina	Botswana	Brazil	Bulgaria	Burkina Faso	Burundi	Cabo Verde	Cambodia	Canada	Chile	China, P.R.: Hong Kong	China, P.R.: Mainland	Colombia	Costa Rica	Cote d'Ivoire	Croatia	Cyprus	Czech Republic	Denmark	Djibouti	Dominican Republic	Ecuador	Egypt	El Salvador	Estonia	Fiji	Finland	France	Georgia	Germany	Ghana	Greece	Guatemala	Guinea	Guinea-Bissau	Haiti
Angola	0	164.36	9.0169	3.9047	1580	586.55	100.5	38.052	36.112	1311.3	3.4345	1.7193	13.492	11.03	5.4337	981.31	39.674	11.239	1.3157	2.3722	19.97	2089.7	261.66	2335.2	3254.1	203.32	37.42	13.224	44.377	183.47	170.5	562.18	2.0946	39.189	38.473	116.49	16.754	26.262	3.5678	477.53	5197.8	18.181	4886	17.187	333.1	22.978	1.6489	0.4207	2.6103
Argentina	200.16	0	29.048	12.579	5090	1889.6	323.75	122.58	116.34	4224.2	11.064	5.5386	43.464	35.532	17.505	3161.3	127.81	36.205	4.2386	7.6419	64.332	6731.9	842.93	7522.7	10483	655	120.55	42.6	142.96	591.05	549.26	1811.1	6.7477	126.25	123.94	375.27	53.972	84.602	11.494	1538.4	16745	58.571	15740	55.366	1073.1	74.024	5.3121	1.3553	8.4089
Armenia, Republic of	3.5827	9.4777	0	0.22516	91.109	33.823	5.795	2.1942	2.0824	75.612	0.19804	0.099139	0.77798	0.63602	0.31333	56.586	2.2877	0.64806	0.075868	0.13679	1.1515	120.5	15.088	134.65	187.64	11.724	2.1578	0.76253	2.5589	10.58	9.8315	32.417	0.12078	2.2598	2.2185	6.7172	0.96608	1.5143	0.20573	27.536	299.72	1.0484	281.74	0.99104	19.208	1.325	0.095084	0.024259	0.15052
Aruba	2.0292	5.368	0.29449	0	51.603	19.157	3.2822	1.2428	1.1794	42.825	0.11217	0.056151	0.44064	0.36023	0.17746	32.049	1.2957	0.36705	0.042971	0.077475	0.6522	68.248	8.5457	76.266	106.28	6.6404	1.2221	0.43188	1.4493	5.9921	5.5684	18.361	0.068409	1.2799	1.2565	3.8045	0.54717	0.8577	0.11652	15.596	169.76	0.5938	159.58	0.56131	10.879	0.75046	0.053854	0.01374	0.085251
Australia	1106.5	2927.1	160.58	69.538	0	10446	1789.7	677.66	643.13	23352	61.165	30.618	240.27	196.43	96.768	17476	706.56	200.15	23.431	42.246	355.64	37215	4659.8	41587	57952	3620.9	666.41	235.5	790.31	3267.4	3036.4	10012	37.303	697.91	685.17	2074.6	298.37	467.7	63.539	8504.3	92568	323.79	87015	306.08	5932.1	409.22	29.366	7.4923	46.486
Austria	618.54	1636.3	89.768	38.873	15730	0	1000.5	378.82	359.52	13054	34.192	17.116	134.32	109.81	54.095	9769.4	394.97	111.89	13.098	23.616	198.81	20804	2604.9	23248	32396	2024.2	372.53	131.65	441.79	1826.5	1697.4	5596.7	20.853	390.14	383.02	1159.7	166.79	261.45	35.519	4754	51747	181	48642	171.1	3316.1	228.76	16.416	4.1883	25.986
Bahrain, Kingdom of	123.81	327.53	17.969	7.7811	3148.6	1168.9	0	75.828	71.964	2613	6.8441	3.4261	26.886	21.98	10.828	1955.5	79.061	22.396	2.6219	4.7272	39.795	4164.2	521.42	4653.4	6484.7	405.17	74.569	26.352	88.433	365.62	339.76	1120.3	4.174	78.094	76.668	232.13	33.386	52.333	7.1097	951.6	10358	36.231	9736.6	34.249	663.78	45.79	3.2859	0.83836	5.2016
Bangladesh	27.056	71.575	3.9266	1.7004	688.05	255.43	43.763	0	15.726	571.01	1.4956	0.74869	5.8753	4.8031	2.3662	427.33	17.277	4.8941	0.57295	1.033	8.6962	909.99	113.94	1016.9	1417.1	88.54	16.295	5.7586	19.325	79.897	74.247	244.81	0.91213	17.066	16.754	50.728	7.2957	11.436	1.5537	207.95	2263.5	7.9175	2127.7	7.4842	145.05	10.006	0.71807	0.1832	1.1367
Belarus	9.326	24.671	1.3535	0.58609	237.16	88.042	15.085	5.7116	0	196.82	0.51552	0.25806	2.0251	1.6556	0.8156	147.3	5.9551	1.6869	0.19749	0.35607	2.9975	313.66	39.275	350.51	488.45	30.519	5.6168	1.9849	6.661	27.539	25.592	84.384	0.3144	5.8823	5.7749	17.485	2.5147	3.9419	0.53553	71.677	780.2	2.7291	733.39	2.5797	49.998	3.4491	0.24751	0.063148	0.3918
Belgium	1489.4	3940.2	216.16	93.605	37877	14061	2409.2	912.2	865.71	0	82.333	41.215	323.43	264.41	130.26	23525	951.09	269.42	31.541	56.867	478.72	50095	6272.6	55980	78009	4874.1	897.05	317.01	1063.8	4398.3	4087.3	13477	50.213	939.45	922.3	2792.5	401.63	629.56	85.529	11448	124610	435.85	117130	412.01	7985.2	550.85	39.529	10.085	62.575
Benin	2.9332	7.7596	0.42569	0.18434	74.593	27.691	4.7445	1.7964	1.7049	61.905	0	0.081167	0.63695	0.52072	0.25653	46.328	1.873	0.53058	0.062115	0.11199	0.94277	98.654	12.353	110.24	153.63	9.5989	1.7666	0.6243	2.0951	8.6618	8.0493	26.541	0.098886	1.8501	1.8163	5.4995	0.79095	1.2398	0.16844	22.544	245.39	0.85835	230.67	0.81138	15.726	1.0848	0.077847	0.019861	0.12323
Bhutan	0.86435	2.2866	0.12544	0.054321	21.981	8.16	1.3981	0.52937	0.50239	18.242	0.04778	0	0.18769	0.15344	0.075592	13.652	0.55194	0.15635	0.018304	0.033001	0.27781	29.071	3.6401	32.486	45.27	2.8285	0.52057	0.18397	0.61736	2.5524	2.3719	7.8209	0.029139	0.54518	0.53523	1.6206	0.23307	0.36535	0.049634	6.6432	72.311	0.25294	67.973	0.23909	4.634	0.31967	0.02294	0.0058527	0.036313
Bolivia	14.115	37.339	2.0484	0.88704	358.94	133.25	22.83	8.6444	8.2039	297.88	0.78023	0.39058	0	2.5057	1.2344	222.93	9.013	2.5531	0.2989	0.5389	4.5366	474.72	59.442	530.49	739.25	46.19	8.5009	3.0041	10.081	41.68	38.733	127.71	0.47584	8.9027	8.7402	26.463	3.806	5.966	0.81051	108.48	1180.8	4.1304	1110	3.9044	75.671	5.2201	0.3746	0.095573	0.59299
Bosnia and Herzegovina	5.7095	15.104	0.82861	0.35882	145.19	53.901	9.235	3.4967	3.3185	120.5	0.31561	0.15799	1.2398	0	0.49932	90.177	3.6458	1.0328	0.12091	0.21799	1.8351	192.03	24.045	214.59	299.03	18.684	3.4387	1.2152	4.078	16.86	15.668	51.661	0.19248	3.6012	3.5355	10.705	1.5396	2.4133	0.32786	43.882	477.65	1.6708	448.99	1.5793	30.61	2.1116	0.15153	0.03866	0.23987
Botswana	9.9332	26.277	1.4416	0.62425	252.6	93.775	16.067	6.0835	5.7735	209.64	0.54908	0.27487	2.157	1.7634	0	156.89	6.3429	1.7968	0.21035	0.37925	3.1926	334.08	41.832	373.33	520.25	32.506	5.9825	2.1141	7.0947	29.332	27.258	89.878	0.33487	6.2652	6.1508	18.624	2.6785	4.1986	0.57039	76.344	831	2.9067	781.14	2.7477	53.254	3.6736	0.26362	0.067259	0.41731
Brazil	534.19	1413.2	77.526	33.572	13585	5043.1	864.05	327.16	310.49	11274	29.529	14.782	116	94.832	46.718	0	341.11	96.628	11.312	20.396	171.69	17967	2249.7	20077	27978	1748.1	321.73	113.7	381.55	1577.5	1465.9	4833.5	18.009	336.94	330.79	1001.6	144.05	225.79	30.675	4105.7	44690	156.32	42009	147.77	2863.9	197.56	14.177	3.6171	22.443
Bulgaria	27.172	71.88	3.9434	1.7076	690.99	256.52	43.95	16.641	15.793	573.45	1.502	0.75189	5.9003	4.8236	2.3763	429.16	0	4.915	0.5754	1.0374	8.7333	913.88	114.43	1021.2	1423.1	88.918	16.365	5.7831	19.407	80.237	74.564	245.86	0.91603	17.138	16.825	50.944	7.3269	11.485	1.5603	208.84	2273.2	7.9513	2136.8	7.5162	145.67	10.049	0.72113	0.18398	1.1415
Burkina Faso	11.501	30.424	1.6691	0.72278	292.47	108.57	18.603	7.0437	6.6847	242.72	0.63575	0.31825	2.4974	2.0417	1.0058	181.65	7.3439	0	0.24355	0.43911	3.6965	386.81	48.435	432.25	602.36	37.636	6.9267	2.4478	8.2145	33.962	31.56	104.06	0.38772	7.2541	7.1216	21.563	3.1012	4.8612	0.66042	88.393	962.15	3.3655	904.43	3.1813	61.659	4.2534	0.30523	0.077875	0.48318
Burundi	0.41066	1.0863	0.059597	0.025808	10.443	3.8768	0.66423	0.2515	0.23869	8.6667	0.0227	0.011363	0.089173	0.072901	0.035914	6.486	0.26223	0.074281	0	0.015679	0.13199	13.812	1.7294	15.434	21.508	1.3438	0.24733	0.087402	0.29331	1.2127	1.1269	3.7157	0.013844	0.25902	0.25429	0.76993	0.11073	0.17358	0.023581	3.1562	34.355	0.12017	32.294	0.11359	2.2016	0.15187	0.010899	0.0027806	0.017252
Cabo Verde	0.82214	2.1749	0.11931	0.051668	20.907	7.7614	1.3298	0.50351	0.47785	17.351	0.045446	0.02275	0.17853	0.14595	0.0719	12.985	0.52498	0.14871	0.01741	0	0.26424	27.651	3.4623	30.899	43.059	2.6904	0.49515	0.17498	0.58721	2.4277	2.2561	7.4389	0.027716	0.51855	0.50909	1.5414	0.22169	0.3475	0.04721	6.3188	68.779	0.24058	64.653	0.22742	4.4076	0.30405	0.021819	0.0055668	0.03454
Cambodia	13.501	35.715	1.9593	0.84846	343.33	127.46	21.837	8.2685	7.8471	284.93	0.74629	0.37359	2.9317	2.3967	1.1807	213.23	8.621	2.4421	0.2859	0.51546	0	454.08	56.857	507.42	707.1	44.181	8.1311	2.8735	9.6429	39.867	37.048	122.16	0.45514	8.5155	8.36	25.312	3.6405	5.7066	0.77526	103.76	1129.5	3.9507	1061.7	3.7346	72.38	4.9931	0.35831	0.091416	0.5672
Canada	2204	5830.5	319.87	138.51	56049	20807	3565	1349.8	1281.1	46515	121.83	60.989	478.6	391.27	192.75	34811	1407.4	398.68	46.673	84.15	708.4	0	9282	82837	115440	7212.6	1327.4	469.1	1574.2	6508.4	6048.2	19943	74.303	1390.2	1364.8	4132.3	594.32	931.61	126.56	16940	184390	644.97	173330	609.67	11816	815.13	58.494	14.924	92.596
Chile	242.1	640.45	35.135	15.215	6156.7	2285.5	391.59	148.27	140.72	5109.4	13.383	6.6993	52.572	42.978	21.173	3823.7	154.59	43.792	5.1268	9.2433	77.813	8142.6	0	9099.1	12680	792.25	145.81	51.527	172.92	714.91	664.36	2190.6	8.1617	152.7	149.91	453.91	65.282	102.33	13.902	1860.7	20254	70.845	19039	66.969	1297.9	89.536	6.4252	1.6393	10.171
China, P.R.: Hong Kong	3152.7	8340.2	457.55	198.14	80175	29764	5099.5	1930.9	1832.5	66537	174.28	87.241	684.62	559.69	275.72	49795	2013.2	570.28	66.763	120.37	1013.3	106040	13277	0	165120	10317	1898.8	671.02	2251.8	9309.9	8651.6	28527	106.29	1988.6	1952.3	5911	850.14	1332.6	181.04	24231	263750	922.58	247930	872.1	16902	1166	83.673	21.348	132.45
China, P.R.: Mainland	4453.4	11781	646.31	279.88	113250	42043	7203.3	2727.5	2588.5	93988	246.18	123.23	967.06	790.59	389.47	70338	2843.7	805.56	94.307	170.03	1431.4	149780	18755	167380	0	14574	2682.2	947.85	3180.8	13151	12221	40296	150.14	2808.9	2757.7	8349.7	1200.9	1882.4	255.73	34228	372570	1303.2	350220	1231.9	23876	1647	118.19	30.155	187.1
Colombia	111.27	294.34	16.148	6.9925	2829.5	1050.4	179.97	68.144	64.671	2348.2	6.1505	3.0789	24.161	19.752	9.7307	1757.4	71.049	20.126	2.3562	4.2481	35.762	3742.2	468.58	4181.9	5827.5	0	67.012	23.681	79.471	328.56	305.33	1006.8	3.751	70.18	68.898	208.61	30.003	47.03	6.3893	855.16	9308.4	32.56	8749.9	30.778	596.52	41.15	2.953	0.7534	4.6745
Costa Rica	18.65	49.336	2.7066	1.172	474.27	176.06	30.166	11.422	10.84	393.59	1.0309	0.51607	4.0498	3.3108	1.631	294.56	11.909	3.3734	0.39493	0.71204	5.9942	627.25	78.54	700.94	976.77	61.03	0	3.9693	13.32	55.072	51.178	168.75	0.62872	11.763	11.548	34.966	5.0289	7.8829	1.0709	143.34	1560.2	5.4574	1466.6	5.1588	99.984	6.8973	0.49495	0.12628	0.78351
Cote d'Ivoire	14.248	37.692	2.0678	0.89543	362.34	134.51	23.046	8.7262	8.2814	300.7	0.78761	0.39427	3.094	2.5294	1.2461	225.04	9.0982	2.5773	0.30172	0.54399	4.5795	479.21	60.004	535.51	746.24	46.626	8.5812	0	10.177	42.074	39.099	128.92	0.48034	8.9869	8.8228	26.714	3.842	6.0224	0.81818	109.51	1192	4.1694	1120.5	3.9413	76.387	5.2694	0.37814	0.096476	0.59859
Croatia	22.472	59.446	3.2612	1.4122	571.46	212.14	36.347	13.763	13.061	474.25	1.2422	0.62182	4.8797	3.9892	1.9652	354.92	14.349	4.0648	0.47586	0.85796	7.2226	755.79	94.636	844.58	1176.9	73.537	13.534	4.7828	0	66.358	61.665	203.33	0.75757	14.174	13.915	42.132	6.0595	9.4983	1.2904	172.71	1879.9	6.5758	1767.2	6.216	120.47	8.3107	0.59639	0.15216	0.94408
Cyprus	173.58	459.19	25.192	10.909	4414.2	1638.7	280.77	106.31	100.89	3663.4	9.5952	4.8033	37.693	30.815	15.181	2741.6	110.84	31.398	3.6758	6.6274	55.791	5838.1	731.02	6524	9091.3	568.04	104.54	36.944	123.98	0	476.33	1570.6	5.8518	109.48	107.49	325.45	46.806	73.37	9.9676	1334.1	14522	50.795	13650	48.016	930.6	64.196	4.6068	1.1754	7.2925
Czech Republic	144.93	383.4	21.034	9.1083	3685.7	1368.2	234.43	88.763	84.239	3058.7	8.0115	4.0105	31.472	25.729	12.675	2289.1	92.547	26.216	3.0691	5.5335	46.583	4874.5	610.36	5447.2	7590.8	474.28	87.288	30.847	103.52	427.98	0	1311.4	4.886	91.414	89.745	271.73	39.081	61.26	8.3225	1113.9	12125	42.411	11397	40.091	777.01	53.601	3.8464	0.98136	6.0889
Denmark	691.55	1829.4	100.36	43.461	17586	6528.6	1118.6	423.54	401.95	14595	38.227	19.136	150.17	122.77	60.479	10922	441.59	125.09	14.644	26.403	222.27	23259	2912.4	25991	36220	2263.1	416.5	147.19	493.94	2042.1	1897.7	0	23.314	436.19	428.22	1296.6	186.48	292.31	39.711	5315.1	57854	202.37	54384	191.29	3707.5	255.76	18.353	4.6826	29.053
Djibouti	1.264	3.3439	0.18345	0.079439	32.145	11.933	2.0446	0.77415	0.7347	26.677	0.069873	0.034978	0.27448	0.2244	0.11055	19.964	0.80716	0.22865	0.026768	0.048261	0.40627	42.514	5.3233	47.508	66.204	4.1365	0.76129	0.26903	0.90283	3.7327	3.4687	11.437	0	0.79728	0.78272	2.3699	0.34085	0.53429	0.072585	9.7151	105.75	0.36989	99.404	0.34965	6.7767	0.46748	0.033547	0.008559	0.053105
Dominican Republic	10.286	27.212	1.4929	0.64646	261.59	97.11	16.638	6.2999	5.9788	217.09	0.56861	0.28464	2.2337	1.8261	0.8996	162.47	6.5685	1.8607	0.21783	0.39274	3.3062	345.97	43.32	386.61	538.75	33.662	6.1952	2.1893	7.3471	30.376	28.228	93.074	0.34678	0	6.3696	19.286	2.7737	4.3479	0.59068	79.059	860.55	3.0101	808.93	2.8454	55.148	3.8043	0.273	0.069651	0.43216
Ecuador	30.768	81.393	4.4653	1.9336	782.44	290.46	49.766	18.844	17.883	649.34	1.7008	0.85139	6.6812	5.462	2.6908	485.95	19.647	5.5654	0.65155	1.1747	9.8891	1034.8	129.57	1156.4	1611.5	100.69	18.531	6.5485	21.976	90.856	84.431	278.39	1.0373	19.406	0	57.686	8.2965	13.005	1.7668	236.47	2574	9.0036	2419.6	8.5109	164.95	11.379	0.81657	0.20833	1.2926
Egypt	33.718	89.196	4.8934	2.119	857.45	318.31	54.538	20.65	19.598	711.6	1.8638	0.93302	7.3217	5.9857	2.9488	532.54	21.53	6.099	0.71401	1.2873	10.837	1134	142	1267.3	1765.9	110.34	20.307	7.1763	24.083	99.567	92.526	305.08	1.1367	21.267	20.879	0	9.0919	14.252	1.9362	259.15	2820.8	9.8668	2651.5	9.3269	180.77	12.47	0.89485	0.22831	1.4165
El Salvador	6.3623	16.831	0.92335	0.39984	161.8	60.064	10.291	3.8966	3.698	134.27	0.35169	0.17606	1.3816	1.1295	0.55642	100.49	4.0627	1.1508	0.13473	0.24291	2.0449	213.98	26.794	239.12	333.22	20.82	3.8318	1.3541	4.5443	18.788	17.459	57.568	0.21449	4.013	3.9397	11.929	0	2.6892	0.36535	48.899	532.26	1.8618	500.33	1.7599	34.11	2.353	0.16885	0.04308	0.26729
Estonia	21.54	56.982	3.1261	1.3537	547.77	203.35	34.841	13.192	12.52	454.6	1.1907	0.59605	4.6774	3.8239	1.8838	340.21	13.755	3.8963	0.45614	0.8224	6.9232	724.46	90.713	809.57	1128.2	70.489	12.973	4.5845	15.385	63.607	59.109	194.9	0.72617	13.586	13.338	40.385	5.8083	0	1.2369	165.55	1802	6.3033	1693.9	5.9584	115.48	7.9663	0.57167	0.14585	0.90494
Fiji	1.2128	3.2084	0.17602	0.076221	30.843	11.45	1.9618	0.7428	0.70494	25.597	0.067043	0.033561	0.26337	0.21531	0.10607	19.156	0.77446	0.21938	0.025683	0.046306	0.38982	40.792	5.1077	45.584	63.522	3.969	0.73046	0.25814	0.86627	3.5815	3.3282	10.974	0.040888	0.76499	0.75102	2.2739	0.32704	0.51265	0	9.3216	101.46	0.35491	95.378	0.33549	6.5023	0.44855	0.032188	0.0082123	0.050954
Finland	503.57	1332.1	73.082	31.647	12806	4754	814.52	308.41	292.69	10628	27.836	13.935	109.35	89.396	44.04	7953.5	321.56	91.089	10.664	19.226	161.85	16937	2120.7	18926	26375	1647.9	303.29	107.18	359.67	1487	1381.9	4556.5	16.977	317.62	311.82	944.14	135.79	212.85	28.917	0	42128	147.36	39601	139.3	2699.7	186.24	13.365	3.4098	21.156
France	4854.9	12843	704.58	305.11	123460	45833	7852.7	2973.3	2821.8	102460	268.37	134.34	1054.2	861.86	424.58	76679	3100.1	878.18	102.81	185.36	1560.4	163290	20446	182470	254270	15887	2924	1033.3	3467.6	14336	13323	43928	163.67	3062.2	3006.3	9102.4	1309.1	2052.1	278.78	37314	0	1420.7	381790	1342.9	26028	1795.5	128.85	32.873	203.96
Georgia	5.3593	14.177	0.77778	0.33681	136.29	50.595	8.6685	3.2823	3.115	113.11	0.29625	0.1483	1.1638	0.9514	0.4687	84.645	3.4222	0.96941	0.11349	0.20462	1.7225	180.25	22.57	201.42	280.69	17.538	3.2277	1.1406	3.8278	15.826	14.707	48.492	0.18067	3.3803	3.3186	10.048	1.4451	2.2653	0.30775	41.19	448.35	0	421.45	1.4825	28.732	1.982	0.14223	0.036289	0.22515
Germany	5995.4	15860	870.1	376.78	152470	56600	9697.5	3671.8	3484.7	126530	331.41	165.9	1301.9	1064.3	524.33	94693	3828.4	1084.5	126.96	228.9	1927	201640	25249	225330	314010	19620	3610.9	1276	4282.2	17704	16452	54248	202.12	3781.5	3712.5	11241	1616.7	2534.2	344.28	46079	501570	1754.4	0	1658.4	32143	2217.3	159.12	40.596	251.88
Ghana	2.219	5.8702	0.32204	0.13946	56.431	20.949	3.5893	1.359	1.2898	46.832	0.12266	0.061404	0.48186	0.39393	0.19407	35.048	1.417	0.40139	0.046991	0.084723	0.71322	74.633	9.3452	83.401	116.22	7.2617	1.3365	0.47229	1.5849	6.5528	6.0894	20.078	0.074809	1.3996	1.3741	4.1605	0.59836	0.93795	0.12742	17.055	185.64	0.64936	174.51	0	11.897	0.82068	0.058893	0.015025	0.093226
Greece	170.98	452.32	24.814	10.745	4348.1	1614.2	276.56	104.72	99.38	3608.5	9.4515	4.7313	37.129	30.353	14.953	2700.5	109.18	30.928	3.6208	6.5281	54.955	5750.7	720.07	6426.3	8955.2	559.53	102.98	36.391	122.12	504.9	469.2	1547.1	5.7642	107.85	105.88	320.57	46.105	72.271	9.8184	1314.1	14304	50.034	13446	47.297	0	63.235	4.5378	1.1577	7.1833
Guatemala	13.281	35.134	1.9275	0.83466	337.74	125.38	21.482	8.134	7.7194	280.29	0.73415	0.36751	2.884	2.3577	1.1615	209.76	8.4807	2.4024	0.28125	0.50707	4.2687	446.69	55.932	499.16	695.6	43.462	7.9989	2.8267	9.486	39.219	36.446	120.17	0.44774	8.3769	8.224	24.901	3.5813	5.6137	0.76265	102.08	1111.1	3.8865	1044.4	3.6738	71.203	0	0.35248	0.089929	0.55797
Guinea	1.0007	2.6471	0.14522	0.062887	25.447	9.4468	1.6185	0.61285	0.58161	21.118	0.055314	0.02769	0.21729	0.17764	0.087512	15.805	0.63897	0.181	0.02119	0.038205	0.32162	33.655	4.2141	37.609	52.409	3.2746	0.60267	0.21298	0.71472	2.9549	2.746	9.0542	0.033735	0.63115	0.61963	1.8761	0.26983	0.42296	0.057461	7.6908	83.714	0.29282	78.692	0.2768	5.3647	0.37008	0	0.0067756	0.04204
Guinea-Bissau	0.40724	1.0773	0.059102	0.025593	10.356	3.8446	0.6587	0.24941	0.2367	8.5946	0.022511	0.011269	0.088432	0.072295	0.035615	6.432	0.26004	0.073663	0.0086238	0.015548	0.13089	13.697	1.715	15.306	21.329	1.3327	0.24527	0.086675	0.29087	1.2026	1.1175	3.6848	0.013729	0.25686	0.25217	0.76353	0.10981	0.17213	0.023385	3.13	34.069	0.11917	32.025	0.11265	2.1833	0.15061	0.010808	0	0.017109
Haiti	2.0906	5.5304	0.3034	0.13138	53.164	19.736	3.3815	1.2804	1.2151	44.121	0.11556	0.05785	0.45397	0.37113	0.18283	33.019	1.3349	0.37815	0.044271	0.079818	0.67193	70.313	8.8042	78.573	109.49	6.8413	1.2591	0.44495	1.4932	6.1734	5.7369	18.916	0.070478	1.3186	1.2945	3.9196	0.56372	0.88365	0.12005	16.068	174.89	0.61176	164.4	0.57829	11.208	0.77316	0.055483	0.014156	0
Honduras	5.8004	15.344	0.8418	0.36453	147.51	54.759	9.382	3.5524	3.3714	122.41	0.32063	0.16051	1.2595	1.0297	0.50727	91.612	3.7039	1.0492	0.12283	0.22146	1.8643	195.09	24.428	218	303.79	18.981	3.4934	1.2345	4.1429	17.128	15.917	52.483	0.19554	3.6585	3.5917	10.875	1.5641	2.4517	0.33308	44.58	485.25	1.6974	456.14	1.6045	31.097	2.1452	0.15394	0.039275	0.24369
Hungary	235.52	623.04	34.18	14.801	5989.3	2223.4	380.95	144.24	136.89	4970.5	13.019	6.5172	51.143	41.81	20.597	3719.8	150.39	42.602	4.9874	8.9921	75.698	7921.2	991.85	8851.8	12335	770.72	141.85	50.127	168.22	695.48	646.3	2131	7.9399	148.55	145.84	441.57	63.508	99.55	13.524	1810.1	19703	68.92	18521	65.148	1262.7	87.103	6.2506	1.5947	9.8946
Iceland	23.826	63.029	3.4578	1.4973	605.9	224.93	38.538	14.592	13.848	502.84	1.317	0.6593	5.1738	4.2297	2.0837	376.31	15.214	4.3097	0.50454	0.90967	7.6579	801.34	100.34	895.48	1247.9	77.969	14.35	5.071	17.018	70.357	65.382	215.58	0.80323	15.028	14.754	44.671	6.4246	10.071	1.3682	183.12	1993.2	6.9722	1873.7	6.5906	127.73	8.8116	0.63233	0.16133	1.001
India	372.67	985.85	54.084	23.42	9477	3518.2	602.78	228.24	216.6	7865	20.6	10.312	80.924	66.157	32.592	5886	237.97	67.41	7.8917	14.228	119.78	12534	1569.4	14006	19518	1219.5	224.45	79.317	266.18	1100.5	1022.7	3372	12.563	235.06	230.76	698.71	100.49	157.52	21.4	2864.2	31177	109.05	29306	103.09	1997.9	137.82	9.8904	2.5234	15.656
Indonesia	205.76	544.31	29.861	12.931	5232.5	1942.5	332.81	126.02	119.59	4342.5	11.374	5.6937	44.68	36.527	17.995	3249.8	131.39	37.219	4.3572	7.8559	66.133	6920.3	866.52	7733.3	10777	673.33	123.92	43.793	146.96	607.6	564.63	1861.8	6.9366	129.78	127.41	385.77	55.483	86.971	11.815	1581.4	17214	60.211	16181	56.916	1103.1	76.096	5.4608	1.3932	8.6443
Iraq	54.825	145.03	7.9566	3.4455	1394.2	517.57	88.678	33.577	31.866	1157	3.0306	1.5171	11.905	9.7326	4.7947	865.91	35.008	9.9169	1.161	2.0932	17.621	1843.9	230.89	2060.5	2871.4	179.41	33.019	11.669	39.158	161.89	150.45	496.07	1.8483	34.58	33.949	102.79	14.783	23.173	3.1482	421.37	4586.5	16.043	4311.4	15.165	293.92	20.276	1.455	0.37123	2.3033
Ireland	3547.8	9385.4	514.89	222.97	90223	33494	5738.6	2172.8	2062.1	74876	196.12	98.174	770.41	629.83	310.28	56035	2265.5	641.75	75.13	135.46	1140.3	119330	14941	133340	185820	11610	2136.8	755.11	2534	10477	9735.8	32102	119.61	2237.8	2196.9	6651.8	956.67	1499.6	203.73	27268	296810	1038.2	279000	981.39	19021	1312.1	94.158	24.023	149.05
Israel	260.82	689.97	37.852	16.391	6632.7	2462.3	421.87	159.74	151.6	5504.5	14.418	7.2173	56.637	46.302	22.81	4119.4	166.55	47.178	5.5232	9.9581	83.83	8772.2	1098.4	9802.7	13660	853.52	157.08	55.512	186.29	770.19	715.73	2360	8.7928	164.51	161.51	489.01	70.33	110.24	14.977	2004.6	21820	76.324	20511	72.147	1398.3	96.46	6.9221	1.7661	10.958
Italy	1805.5	4776.3	262.03	113.47	45915	17045	2920.4	1105.8	1049.4	38105	99.806	49.962	392.07	320.52	157.9	28517	1152.9	326.59	38.234	68.935	580.31	60726	7603.7	67860	94564	5908.5	1087.4	384.28	1289.6	5331.7	4954.7	16337	60.869	1138.8	1118	3385.2	486.86	763.17	103.68	13877	151050	528.35	141990	499.44	9679.8	667.75	47.918	12.226	75.854
Jamaica	5.9991	15.87	0.87064	0.37702	152.56	56.635	9.7035	3.6741	3.4869	126.61	0.33162	0.166	1.3027	1.065	0.52465	94.751	3.8307	1.0851	0.12704	0.22905	1.9282	201.77	25.264	225.47	314.2	19.632	3.6131	1.2768	4.2848	17.715	16.462	54.281	0.20224	3.7839	3.7148	11.248	1.6177	2.5357	0.34449	46.108	501.88	1.7555	471.77	1.6595	32.162	2.2187	0.15921	0.040621	0.25203
Japan	5883	15563	853.79	369.72	149610	55539	9515.7	3603	3419.4	124160	325.2	162.79	1277.5	1044.4	514.5	92918	3756.6	1064.2	124.58	224.61	1890.9	197870	24776	221110	308120	19252	3543.2	1252.1	4201.9	17372	16144	53231	198.33	3710.7	3642.9	11030	1586.4	2486.7	337.82	45216	492170	1721.5	462640	1627.3	31540	2175.7	156.13	39.835	247.16
Jordan	18.023	47.678	2.6157	1.1327	458.34	170.15	29.152	11.038	10.476	380.37	0.99628	0.49873	3.9137	3.1995	1.5762	284.66	11.509	3.2601	0.38166	0.68813	5.7928	606.18	75.902	677.39	943.96	58.98	10.855	3.836	12.873	53.222	49.458	163.08	0.6076	11.368	11.16	33.791	4.8599	7.6181	1.035	138.52	1507.8	5.2741	1417.3	4.9855	96.626	6.6656	0.47833	0.12204	0.75719
Kazakhstan	116.68	308.65	16.933	7.3325	2967.1	1101.5	188.72	71.457	67.815	2462.4	6.4495	3.2286	25.336	20.713	10.204	1842.8	74.503	21.105	2.4707	4.4547	37.5	3924.1	491.36	4385.1	6110.8	381.81	70.27	24.833	83.335	344.54	320.17	1055.7	3.9334	73.591	72.248	218.75	31.461	49.316	6.6999	896.74	9760.9	34.143	9175.3	32.274	625.52	43.15	3.0965	0.79002	4.9018
Kiribati	0.39371	1.0415	0.057138	0.024743	10.012	3.7168	0.63681	0.24112	0.22883	8.309	0.021763	0.010894	0.085493	0.069892	0.034432	6.2183	0.2514	0.071216	0.0083373	0.015032	0.12654	13.242	1.658	14.797	20.62	1.2884	0.23712	0.083795	0.2812	1.1626	1.0804	3.5624	0.013273	0.24833	0.24379	0.73816	0.10616	0.16641	0.022608	3.0259	32.937	0.11521	30.961	0.10891	2.1107	0.14561	0.010449	0.0026659	0.01654
Korea, Republic of	853.79	2258.6	123.91	53.657	21712	8060.3	1381	522.9	496.25	18019	47.196	23.626	185.4	151.57	74.668	13485	545.19	154.44	18.08	32.598	274.42	28716	3595.6	32089	44717	2794	514.21	181.72	609.82	2521.2	2342.9	7725.3	28.783	538.52	528.69	1600.8	230.22	360.88	49.028	6562	71427	249.84	67142	236.17	4577.3	315.76	22.659	5.7812	35.87
Kosovo, Republic of	3.3882	8.9631	0.49172	0.21293	86.163	31.986	5.4803	2.0751	1.9693	71.506	0.18729	0.093757	0.73574	0.60148	0.29631	53.514	2.1635	0.61287	0.071749	0.12936	1.089	113.96	14.269	127.34	177.46	11.088	2.0406	0.72113	2.42	10.005	9.2977	30.657	0.11422	2.1371	2.098	6.3525	0.91363	1.4321	0.19456	26.041	283.45	0.99149	266.45	0.93723	18.165	1.2531	0.089921	0.022942	0.14234
Kuwait	127.77	337.99	18.542	8.0296	3249.2	1206.2	206.66	78.25	74.262	2696.5	7.0627	3.5355	27.744	22.682	11.174	2018	81.586	23.111	2.7056	4.8781	41.065	4297.2	538.07	4802	6691.8	418.11	76.95	27.193	91.257	377.29	350.61	1156.1	4.3073	80.588	79.116	239.55	34.452	54.005	7.3368	981.99	10689	37.388	10048	35.342	684.98	47.252	3.3909	0.86513	5.3677
Kyrgyz Republic	3.0869	8.166	0.44799	0.19399	78.5	29.142	4.9929	1.8905	1.7942	65.147	0.17063	0.085418	0.67031	0.54799	0.26996	48.754	1.9711	0.55837	0.065368	0.11786	0.99215	103.82	13	116.02	161.67	10.102	1.8591	0.65699	2.2048	9.1154	8.4708	27.931	0.10407	1.947	1.9115	5.7875	0.83237	1.3048	0.17726	23.725	258.24	0.90331	242.75	0.85388	16.549	1.1416	0.081924	0.020902	0.12969
Latvia	24.508	64.833	3.5568	1.5402	623.24	231.37	39.641	15.01	14.245	517.23	1.3547	0.67817	5.3219	4.3507	2.1433	387.08	15.65	4.4331	0.51899	0.93571	7.8771	824.28	103.21	921.11	1283.6	80.201	14.76	5.2162	17.505	72.371	67.253	221.75	0.82622	15.458	15.176	45.95	6.6086	10.359	1.4073	188.36	2050.3	7.1717	1927.3	6.7793	131.39	9.0638	0.65043	0.16595	1.0296
Lesotho	0.74681	1.9756	0.10838	0.046933	18.992	7.0503	1.208	0.45738	0.43407	15.761	0.041282	0.020665	0.16217	0.13258	0.065312	11.795	0.47688	0.13509	0.015815	0.028513	0.24003	25.118	3.1451	28.068	39.114	2.4439	0.44978	0.15895	0.5334	2.2053	2.0494	6.7573	0.025177	0.47104	0.46244	1.4002	0.20138	0.31566	0.042884	5.7398	62.477	0.21854	58.729	0.20658	4.0038	0.27619	0.01982	0.0050568	0.031375
Lithuania	20.814	55.061	3.0207	1.3081	529.31	196.5	33.666	12.747	12.098	439.27	1.1505	0.57595	4.5197	3.695	1.8203	328.74	13.291	3.7649	0.44076	0.79468	6.6898	700.04	87.655	782.28	1090.1	68.112	12.536	4.43	14.866	61.463	57.117	188.33	0.70169	13.128	12.888	39.024	5.6125	8.7977	1.1952	159.97	1741.3	6.0908	1636.8	5.7575	111.59	7.6977	0.55239	0.14093	0.87444
Luxembourg	7668.8	20287	1113	481.95	195020	72398	12404	4696.7	4457.3	161850	423.91	212.21	1665.3	1361.4	670.67	121120	4896.9	1387.2	162.4	292.79	2464.8	257930	32296	288230	401650	25096	4618.7	1632.2	5477.4	22646	21044	69389	258.53	4837	4748.7	14378	2067.9	3241.5	440.37	58941	641560	2244.1	603070	2121.3	41114	2836.2	203.53	51.927	322.18
Macedonia, FYR	3.7745	9.985	0.54778	0.23721	95.987	35.633	6.1052	2.3117	2.1939	79.659	0.20865	0.10445	0.81963	0.67006	0.3301	59.615	2.4102	0.68275	0.07993	0.14411	1.2132	126.95	15.896	141.86	197.69	12.352	2.2733	0.80335	2.6959	11.146	10.358	34.153	0.12725	2.3807	2.3373	7.0768	1.0178	1.5954	0.21674	29.01	315.77	1.1045	296.83	1.0441	20.236	1.3959	0.10017	0.025558	0.15857
Malawi	0.7728	2.0444	0.11215	0.048567	19.653	7.2957	1.25	0.4733	0.44917	16.31	0.042719	0.021385	0.16781	0.13719	0.067585	12.206	0.49347	0.13979	0.016365	0.029506	0.24839	25.992	3.2545	29.045	40.475	2.5289	0.46543	0.16448	0.55197	2.2821	2.1207	6.9925	0.026053	0.48744	0.47854	1.4489	0.20839	0.32665	0.044377	5.9396	64.651	0.22614	60.773	0.21377	4.1431	0.28581	0.02051	0.0052328	0.032467
Malaysia	265.73	702.97	38.565	16.7	6757.7	2508.7	429.82	162.75	154.45	5608.2	14.689	7.3533	57.704	47.174	23.24	4197	169.69	48.067	5.6273	10.146	85.409	8937.5	1119.1	9987.4	13918	869.6	160.04	56.558	189.8	784.7	729.21	2404.4	8.9585	167.61	164.55	498.22	71.655	112.32	15.259	2042.4	22231	77.761	20897	73.506	1424.6	98.277	7.0525	1.7993	11.164
Mali	1.4564	3.8528	0.21137	0.091529	37.037	13.749	2.3557	0.89197	0.84651	30.737	0.080507	0.040301	0.31626	0.25855	0.12737	23.003	0.92999	0.26344	0.030841	0.055606	0.4681	48.984	6.1335	54.738	76.279	4.766	0.87715	0.30998	1.0402	4.3007	3.9966	13.178	0.049099	0.91861	0.90184	2.7306	0.39272	0.6156	0.083632	11.194	121.84	0.42619	114.53	0.40287	7.8081	0.53863	0.038653	0.0098616	0.061187
Malta	164.61	435.47	23.89	10.345	4186.2	1554	266.26	100.82	95.678	3474.1	9.0994	4.5551	35.746	29.223	14.396	2599.9	105.11	29.776	3.4859	6.2849	52.908	5536.5	693.24	6186.9	8621.6	538.69	99.142	35.036	117.57	486.1	451.72	1489.5	5.5495	103.83	101.93	308.63	44.388	69.579	9.4526	1265.2	13771	48.171	12945	45.535	882.52	60.879	4.3688	1.1146	6.9157
Mauritius	278.57	736.93	40.428	17.507	7084.2	2629.9	450.58	170.61	161.91	5879.1	15.399	7.7085	60.492	49.453	24.362	4399.8	177.88	50.389	5.8991	10.636	89.535	9369.2	1173.2	10470	14590	911.61	167.78	59.29	198.97	822.61	764.44	2520.6	9.3913	175.71	172.5	522.29	75.117	117.75	15.996	2141	23305	81.518	21907	77.058	1493.5	103.03	7.3932	1.8863	11.703
Mexico	441.83	1168.8	64.122	27.767	11236	4171.1	714.65	270.6	256.8	9324.6	24.423	12.226	95.943	78.435	38.64	6978.3	282.13	79.92	9.3563	16.869	142.01	14860	1860.7	16606	23141	1445.9	266.1	94.037	315.57	1304.7	1212.4	3997.8	14.895	278.68	273.59	828.38	119.14	186.75	25.371	3395.8	36963	129.29	34745	122.22	2368.7	163.4	11.726	2.9917	18.562
Moldova	2.357	6.2351	0.34206	0.14812	59.938	22.251	3.8124	1.4435	1.3699	49.743	0.13029	0.065221	0.51181	0.41842	0.20613	37.226	1.505	0.42634	0.049912	0.089989	0.75755	79.272	9.926	88.585	123.45	7.713	1.4195	0.50165	1.6835	6.96	6.4679	21.326	0.079459	1.4866	1.4595	4.419	0.63556	0.99625	0.13534	18.115	197.18	0.68972	185.35	0.65198	12.636	0.87168	0.062553	0.015959	0.099021
Morocco	26.369	69.757	3.8269	1.6572	670.58	248.94	42.652	16.15	15.327	556.51	1.4576	0.72968	5.7261	4.6812	2.3061	416.48	16.838	4.7698	0.5584	1.0068	8.4753	886.88	111.05	991.07	1381.1	86.292	15.881	5.6123	18.834	77.868	72.361	238.6	0.88897	16.632	16.329	49.439	7.1105	11.146	1.5142	202.67	2206	7.7164	2073.7	7.2942	141.37	9.7523	0.69983	0.17855	1.1078
Mozambique	5.917	15.653	0.85873	0.37186	150.47	55.86	9.5707	3.6239	3.4392	124.88	0.32708	0.16373	1.2849	1.0504	0.51747	93.455	3.7783	1.0703	0.1253	0.22591	1.9018	199.01	24.919	222.39	309.9	19.363	3.5637	1.2594	4.2262	17.473	16.237	53.539	0.19948	3.7321	3.664	11.094	1.5955	2.501	0.33978	45.477	495.01	1.7315	465.32	1.6368	31.722	2.1883	0.15704	0.040065	0.24859
Myanmar	6.5672	17.373	0.95308	0.41272	167.01	61.998	10.622	4.022	3.817	138.6	0.36302	0.18172	1.4261	1.1658	0.57433	103.72	4.1935	1.1879	0.13907	0.25073	2.1107	220.87	27.657	246.82	343.95	21.491	3.9552	1.3977	4.6906	19.393	18.021	59.421	0.22139	4.1422	4.0665	12.313	1.7708	2.7758	0.37711	50.474	549.4	1.9217	516.44	1.8166	35.208	2.4288	0.17429	0.044467	0.2759
Namibia	6.2763	16.603	0.91087	0.39444	159.61	59.252	10.152	3.8439	3.648	132.46	0.34694	0.17368	1.3629	1.1142	0.54889	99.129	4.0078	1.1353	0.13291	0.23963	2.0173	211.09	26.432	235.89	328.72	20.539	3.78	1.3358	4.4828	18.534	17.223	56.79	0.21159	3.9587	3.8864	11.767	1.6924	2.6529	0.36041	48.238	525.07	1.8366	493.57	1.7361	33.648	2.3212	0.16657	0.042498	0.26368
Netherlands	6077.4	16077	882	381.94	154550	57374	9830.2	3722.1	3532.4	128260	335.95	168.17	1319.7	1078.9	531.5	95988	3880.8	1099.3	128.7	232.04	1953.3	204400	25594	228420	318300	19888	3660.3	1293.5	4340.8	17946	16677	54990	204.88	3833.3	3763.3	11395	1638.8	2568.8	348.99	46710	508430	1778.4	477930	1681.1	32582	2247.6	161.29	41.151	255.33
New Zealand	115.05	304.35	16.697	7.2304	2925.8	1086.1	186.09	70.462	66.871	2428.1	6.3597	3.1836	24.983	20.424	10.062	1817.1	73.466	20.811	2.4363	4.3926	36.978	3869.5	484.52	4324.1	6025.7	376.5	69.292	24.487	82.174	339.74	315.72	1041	3.8786	72.567	71.242	215.71	31.023	48.63	6.6066	884.25	9625	33.667	9047.6	31.825	616.81	42.55	3.0534	0.77903	4.8335
Nicaragua	3.228	8.5392	0.46847	0.20286	82.088	30.474	5.2212	1.9769	1.8762	68.125	0.17843	0.089323	0.70095	0.57304	0.2823	50.983	2.0612	0.58389	0.068356	0.12324	1.0375	108.57	13.594	121.32	169.06	10.563	1.9441	0.68703	2.3056	9.5321	8.858	29.207	0.10882	2.036	1.9988	6.0521	0.87042	1.3644	0.18536	24.809	270.05	0.9446	253.85	0.89291	17.306	1.1938	0.085669	0.021857	0.13561
Niger	1.0883	2.8791	0.15795	0.068397	27.677	10.275	1.7604	0.66655	0.63258	22.969	0.060161	0.030116	0.23633	0.19321	0.095181	17.189	0.69496	0.19686	0.023047	0.041553	0.3498	36.604	4.5834	40.905	57.002	3.5615	0.65548	0.23164	0.77734	3.2138	2.9866	9.8476	0.036691	0.68646	0.67393	2.0405	0.29347	0.46002	0.062496	8.3647	91.049	0.31848	85.587	0.30105	5.8348	0.4025	0.028884	0.0073693	0.045723
Nigeria	87.754	232.14	12.735	5.5149	2231.6	828.44	141.94	53.744	51.005	1852	4.8508	2.4283	19.056	15.578	7.6745	1386	56.035	15.873	1.8583	3.3504	28.205	2951.4	369.56	3298.2	4596.1	287.17	52.851	18.677	62.678	259.13	240.81	794.02	2.9584	55.35	54.339	164.53	23.663	37.092	5.0391	674.45	7341.4	25.679	6900.9	24.274	470.46	32.454	2.3289	0.59419	3.6867
Norway	1055.1	2791.3	153.13	66.311	26833	9961.1	1706.7	646.21	613.28	22268	58.326	29.197	229.12	187.31	92.277	16665	673.76	190.86	22.344	40.285	339.13	35488	4443.6	39657	55263	3452.9	635.48	224.57	753.63	3115.8	2895.5	9547.2	35.571	665.52	653.37	1978.3	284.52	445.99	60.59	8109.6	88272	308.77	82976	291.87	5656.8	390.23	28.003	7.1445	44.329
Pakistan	22.398	59.251	3.2505	1.4076	569.58	211.45	36.228	13.717	13.018	472.7	1.2381	0.61978	4.8637	3.9761	1.9588	353.75	14.302	4.0514	0.4743	0.85515	7.1988	753.31	94.325	841.8	1173.1	73.295	13.49	4.767	15.997	66.14	61.463	202.66	0.75508	14.127	13.869	41.993	6.0395	9.4671	1.2862	172.14	1873.8	6.5542	1761.4	6.1956	120.08	8.2834	0.59443	0.15166	0.94097
Palau	0.37541	0.9931	0.054482	0.023593	9.5468	3.5441	0.60722	0.22992	0.2182	7.9228	0.020752	0.010388	0.08152	0.066644	0.032831	5.9293	0.23972	0.067906	0.0079498	0.014333	0.12066	12.626	1.581	14.109	19.662	1.2285	0.2261	0.0799	0.26813	1.1086	1.0302	3.3968	0.012656	0.23678	0.23246	0.70385	0.10123	0.15868	0.021557	2.8853	31.406	0.10986	29.522	0.10384	2.0126	0.13884	0.0099632	0.002542	0.015772
Panama	55.953	148.02	8.1203	3.5164	1422.9	528.23	90.503	34.268	32.521	1180.9	3.093	1.5483	12.15	9.933	4.8934	883.73	35.729	10.121	1.1849	2.1363	17.984	1881.9	235.64	2103	2930.5	183.1	33.699	11.909	39.964	165.23	153.54	506.28	1.8863	35.292	34.647	104.91	15.088	23.65	3.213	430.04	4681	16.373	4400.1	15.478	299.97	20.693	1.485	0.37887	2.3507
Paraguay	8.6463	22.873	1.2548	0.54338	219.88	81.626	13.985	5.2953	5.0255	182.48	0.47795	0.23926	1.8775	1.5349	0.75616	136.56	5.5211	1.564	0.1831	0.33011	2.779	290.8	36.413	324.96	452.85	28.294	5.2074	1.8402	6.1756	25.532	23.727	78.234	0.29149	5.4535	5.354	16.211	2.3315	3.6546	0.4965	66.453	723.34	2.5302	679.94	2.3917	46.354	3.1977	0.22947	0.058545	0.36325
Peru	75.411	199.49	10.944	4.7392	1917.7	711.92	121.98	46.185	43.831	1591.5	4.1685	2.0867	16.375	13.387	6.595	1191	48.154	13.641	1.5969	2.8792	24.238	2536.3	317.58	2834.3	3949.6	246.78	45.418	16.05	53.862	222.68	206.94	682.33	2.5423	47.564	46.696	141.39	20.334	31.875	4.3303	579.59	6308.7	22.067	5930.3	20.86	404.29	27.889	2.0014	0.51062	3.1681
Philippines	112.03	296.35	16.258	7.0403	2848.9	1057.6	181.2	68.61	65.113	2364.3	6.1926	3.0999	24.326	19.887	9.7972	1769.4	71.535	20.264	2.3723	4.2772	36.006	3767.8	471.78	4210.4	5867.3	366.6	67.47	23.843	80.014	330.81	307.42	1013.6	3.7767	70.659	69.369	210.04	30.208	47.351	6.4329	861.01	9372	32.782	8809.7	30.988	600.59	41.431	2.9731	0.75855	4.7064
Poland	169.97	449.63	24.667	10.682	4322.3	1604.6	274.92	104.1	98.79	3587.1	9.3954	4.7033	36.908	30.173	14.865	2684.5	108.53	30.745	3.5993	6.4894	54.629	5716.6	715.8	6388.1	8902	556.21	102.37	36.175	121.4	501.91	466.42	1537.9	5.73	107.21	105.25	318.67	45.832	71.842	9.7601	1306.3	14219	49.738	13366	47.016	911.23	62.86	4.5109	1.1509	7.1407
Portugal	246.09	651	35.714	15.465	6258.1	2323.2	398.04	150.71	143.03	5193.6	13.603	6.8096	53.438	43.686	21.522	3886.7	157.14	44.513	5.2112	9.3956	79.095	8276.7	1036.4	9249	12889	805.31	148.21	52.376	175.77	726.69	675.3	2226.7	8.2962	155.22	152.38	461.39	66.357	104.02	14.131	1891.4	20587	72.012	19352	68.072	1319.3	91.011	6.5311	1.6663	10.339
Romania	44.397	117.45	6.4432	2.7901	1129	419.13	71.811	27.19	25.805	936.97	2.4541	1.2285	9.6407	7.8814	3.8827	701.21	28.35	8.0307	0.94016	1.6951	14.269	1493.2	186.97	1668.6	2325.3	145.29	26.739	9.4492	31.71	131.1	121.83	401.71	1.4967	28.003	27.491	83.239	11.972	18.766	2.5494	341.22	3714.2	12.992	3491.3	12.281	238.02	16.419	1.1783	0.30062	1.8652
Russian Federation	847.04	2240.7	122.93	53.232	21540	7996.5	1370.1	518.76	492.32	17876	46.822	23.439	183.93	150.37	74.077	13378	540.88	153.22	17.937	32.34	272.25	28489	3567.2	31835	44363	2771.9	510.15	180.28	604.99	2501.3	2324.4	7664.2	28.556	534.26	524.5	1588.1	228.4	358.03	48.64	6510.1	70862	247.87	66611	234.3	4541.1	313.26	22.48	5.7354	35.586
Saudi Arabia	652.72	1726.7	94.728	41.021	16599	6162.1	1055.8	399.76	379.38	13775	36.081	18.062	141.74	115.87	57.084	10309	416.8	118.07	13.822	24.921	209.79	21953	2748.9	24532	34186	2136	393.12	138.92	466.21	1927.5	1791.2	5906	22.005	411.7	404.18	1223.8	176.01	275.89	37.482	5016.7	54606	191.01	51330	180.55	3499.4	241.4	17.323	4.4197	27.422
Senegal	3.8891	10.288	0.56441	0.24441	98.9	36.715	6.2905	2.3818	2.2604	82.077	0.21498	0.10762	0.84451	0.6904	0.34012	61.425	2.4834	0.70347	0.082356	0.14848	1.25	130.8	16.378	146.17	203.69	12.727	2.3423	0.82773	2.7777	11.484	10.672	35.189	0.13111	2.453	2.4082	7.2916	1.0487	1.6438	0.22332	29.89	325.35	1.1381	305.84	1.0758	20.85	1.4383	0.10321	0.026334	0.16339
Serbia, Republic of	15.004	39.69	2.1774	0.9429	381.55	141.64	24.268	9.1888	8.7205	316.64	0.82936	0.41517	3.258	2.6635	1.3121	236.97	9.5806	2.7139	0.31772	0.57284	4.8223	504.62	63.185	563.9	785.81	49.098	9.0362	3.1933	10.716	44.305	41.172	135.76	0.5058	9.4633	9.2905	28.13	4.0457	6.3417	0.86155	115.31	1255.2	4.3905	1179.9	4.1502	80.437	5.5488	0.39819	0.10159	0.63033
Sierra Leone	0.5674	1.501	0.082345	0.035658	14.429	5.3566	0.91776	0.3475	0.32979	11.975	0.031365	0.015701	0.12321	0.10073	0.049622	8.9616	0.36231	0.10263	0.012015	0.021663	0.18237	19.083	2.3895	21.325	29.717	1.8568	0.34173	0.12076	0.40526	1.6755	1.557	5.134	0.019128	0.35788	0.35135	1.0638	0.153	0.23983	0.032582	4.3609	47.468	0.16604	44.62	0.15695	3.0419	0.20984	0.015059	0.003842	0.023838
Singapore	2119.4	5606.7	307.58	133.2	53897	20008	3428.1	1298	1231.9	44729	117.16	58.647	460.23	376.25	185.35	33474	1353.4	383.37	44.881	80.919	681.2	71282	8925.6	79656	111000	6935.6	1276.5	451.09	1513.8	6258.5	5816	19177	71.45	1336.8	1312.4	3973.6	571.5	895.84	121.7	16289	177310	620.2	166670	586.26	11363	783.83	56.248	14.351	89.041
Slovak Republic	45.654	120.77	6.6256	2.8691	1161	431	73.844	27.96	26.535	963.51	2.5236	1.2633	9.9137	8.1046	3.9927	721.06	29.152	8.2581	0.96678	1.7431	14.674	1535.5	192.26	1715.9	2391.1	149.4	27.496	9.7168	32.608	134.81	125.28	413.09	1.5391	28.796	28.27	85.596	12.311	19.297	2.6216	350.89	3819.3	13.36	3590.2	12.629	244.76	16.884	1.2116	0.30913	1.918
Slovenia	30.916	81.786	4.4868	1.943	786.22	291.87	50.007	18.935	17.97	652.48	1.709	0.85551	6.7135	5.4884	2.7038	488.3	19.742	5.5923	0.6547	1.1804	9.9368	1039.8	130.2	1162	1619.2	101.17	18.62	6.5801	22.082	91.295	84.839	279.74	1.0423	19.5	19.144	57.965	8.3366	13.068	1.7753	237.62	2586.4	9.047	2431.3	8.552	165.75	11.434	0.82051	0.20934	1.2989
Solomon Islands	0.44073	1.1659	0.063962	0.027698	11.208	4.1607	0.71287	0.26992	0.25617	9.3014	0.024363	0.012196	0.095704	0.07824	0.038544	6.961	0.28143	0.079721	0.009333	0.016827	0.14165	14.823	1.8561	16.565	23.083	1.4423	0.26544	0.093803	0.31479	1.3015	1.2094	3.9878	0.014858	0.27799	0.27291	0.82632	0.11884	0.18629	0.025308	3.3874	36.871	0.12897	34.659	0.12191	2.3628	0.163	0.011697	0.0029843	0.018516
South Africa	286.61	758.2	41.595	18.012	7288.6	2705.8	463.59	175.53	166.59	6048.8	15.843	7.931	62.237	50.88	25.066	4526.8	183.02	51.844	6.0694	10.943	92.12	9639.7	1207	10772	15011	937.92	172.62	61.001	204.71	846.35	786.51	2593.3	9.6623	180.78	177.48	537.36	77.285	121.15	16.458	2202.8	23978	83.871	22539	79.282	1536.6	106	7.6066	1.9407	12.041
Spain	1286.8	3404.1	186.75	80.869	32724	12148	2081.4	788.09	747.92	27157	71.131	35.608	279.43	228.44	112.54	20324	821.69	232.76	27.25	49.13	413.59	43279	5419.2	48363	67396	4211	775	273.88	919.09	3799.9	3531.2	11643	43.381	811.63	796.81	2412.6	346.98	543.91	73.892	9890	107650	376.55	101190	355.95	6898.8	475.9	34.151	8.7131	54.061
Sudan	2.3709	6.272	0.34408	0.149	60.293	22.383	3.8349	1.452	1.378	50.037	0.13106	0.065607	0.51484	0.42089	0.20735	37.447	1.514	0.42886	0.050207	0.090521	0.76203	79.741	9.9848	89.109	124.18	7.7587	1.4279	0.50461	1.6934	7.0012	6.5061	21.453	0.079929	1.4954	1.4681	4.4452	0.63932	1.0021	0.13615	18.222	198.35	0.6938	186.45	0.65583	12.711	0.87684	0.062923	0.016054	0.099607
Swaziland	1.622	4.2907	0.23539	0.10193	41.247	15.312	2.6235	0.99335	0.94273	34.231	0.089658	0.044882	0.35221	0.28794	0.14185	25.617	1.0357	0.29339	0.034347	0.061926	0.52131	54.551	6.8306	60.96	84.949	5.3078	0.97686	0.34521	1.1585	4.7896	4.4509	14.676	0.05468	1.023	1.0044	3.041	0.43736	0.68557	0.093138	12.466	135.69	0.47463	127.55	0.44866	8.6956	0.59985	0.043046	0.010983	0.068142
Sweden	1009.7	2671	146.53	63.453	25676	9531.9	1633.1	618.37	586.85	21309	55.813	27.939	219.25	179.24	88.301	15947	644.73	182.64	21.381	38.549	324.52	33959	4252.1	37948	52881	3304.1	608.1	214.9	721.16	2981.5	2770.7	9135.8	34.039	636.84	625.21	1893	272.26	426.77	57.979	7760.1	84468	295.46	79401	279.29	5413.1	373.41	26.796	6.8367	42.419
Switzerland	3032.7	8022.6	440.12	190.59	77121	28630	4905.3	1857.3	1762.7	64003	167.64	83.918	658.54	538.37	265.22	47898	1936.5	548.56	64.22	115.79	974.72	102000	12772	113980	158830	9924.2	1826.5	645.46	2166.1	8955.3	8322.1	27440	102.24	1912.8	1877.9	5685.9	817.75	1281.8	174.14	23308	253710	887.44	238490	838.88	16259	1121.6	80.485	20.535	127.41
Tanzania	4.0205	10.636	0.58349	0.25267	102.24	37.956	6.5031	2.4623	2.3368	84.851	0.22225	0.11125	0.87305	0.71374	0.35161	63.501	2.5673	0.72725	0.08514	0.1535	1.2922	135.22	16.932	151.11	210.57	13.157	2.4214	0.85571	2.8716	11.872	11.033	36.379	0.13554	2.5359	2.4896	7.538	1.0841	1.6994	0.23087	30.901	336.35	1.1765	316.17	1.1121	21.555	1.4869	0.1067	0.027224	0.16891
Thailand	262.95	695.6	38.161	16.525	6686.9	2482.4	425.31	161.04	152.83	5549.4	14.535	7.2762	57.099	46.679	22.996	4153	167.91	47.563	5.5683	10.039	84.514	8843.8	1107.4	9882.7	13772	860.48	158.37	55.965	187.81	776.48	721.57	2379.2	8.8646	165.85	162.82	493	70.904	111.14	15.099	2021	21998	76.946	20678	72.736	1409.7	97.247	6.9785	1.7805	11.047
Timor-Leste, Dem. Rep. of	11.782	31.169	1.71	0.74047	299.63	111.23	19.058	7.2161	6.8483	248.66	0.65131	0.32604	2.5586	2.0917	1.0304	186.09	7.5237	2.1313	0.24951	0.44985	3.787	396.28	49.62	442.84	617.1	38.557	7.0962	2.5077	8.4156	34.793	32.333	106.61	0.39721	7.4317	7.296	22.091	3.1771	4.9802	0.67659	90.557	985.71	3.4479	926.57	3.2592	63.168	4.3576	0.3127	0.079781	0.49501
Togo	3.0941	8.1852	0.44904	0.19445	78.685	29.21	5.0047	1.895	1.7984	65.3	0.17104	0.08562	0.67189	0.54928	0.2706	48.869	1.9758	0.55968	0.065522	0.11813	0.99448	104.07	13.031	116.29	162.05	10.125	1.8635	0.65854	2.21	9.1369	8.4908	27.996	0.10431	1.9516	1.916	5.8011	0.83433	1.3078	0.17768	23.781	258.85	0.90543	243.32	0.85589	16.588	1.1443	0.082117	0.020951	0.12999
Tunisia	5.3562	14.169	0.77733	0.33661	136.21	50.565	8.6636	3.2804	3.1132	113.04	0.29608	0.14821	1.1631	0.95085	0.46843	84.597	3.4202	0.96886	0.11342	0.2045	1.7215	180.15	22.557	201.31	280.53	17.528	3.2259	1.14	3.8256	15.817	14.698	48.464	0.18057	3.3784	3.3167	10.042	1.4443	2.264	0.30757	41.167	448.09	1.5674	421.21	1.4816	28.716	1.9809	0.14215	0.036268	0.22502
Turkey	148.43	392.65	21.541	9.328	3774.6	1401.2	240.08	90.904	86.271	3132.5	8.2048	4.1072	32.231	26.35	12.981	2344.3	94.779	26.848	3.1432	5.667	47.706	4992.1	625.08	5578.6	7773.9	485.72	89.394	31.591	106.01	438.3	407.31	1343	5.0039	93.619	91.91	278.29	40.024	62.738	8.5232	1140.8	12417	43.434	11672	41.058	795.75	54.894	3.9392	1.005	6.2358
Tuvalu	0.072443	0.19164	0.010513	0.0045527	1.8422	0.6839	0.11717	0.044367	0.042106	1.5289	0.0040045	0.0020046	0.015731	0.01286	0.0063355	1.1442	0.046258	0.013104	0.0015341	0.0027659	0.023284	2.4365	0.30508	2.7227	3.7942	0.23706	0.04363	0.015418	0.051742	0.21392	0.19879	0.65548	0.0024422	0.045692	0.044858	0.13582	0.019534	0.03062	0.0041599	0.55678	6.0605	0.021199	5.6969	0.020039	0.38838	0.026792	0.0019226	0.00049052	0.0030435
Uganda	3.8067	10.07	0.55245	0.23923	96.805	35.937	6.1572	2.3314	2.2125	80.338	0.21042	0.10534	0.82661	0.67577	0.33291	60.123	2.4308	0.68857	0.080611	0.14534	1.2235	128.03	16.031	143.07	199.37	12.457	2.2926	0.81019	2.7189	11.241	10.446	34.444	0.12833	2.401	2.3572	7.1371	1.0265	1.609	0.21859	29.257	318.46	1.1139	299.36	1.053	20.408	1.4078	0.10103	0.025776	0.15993
Ukraine	82.878	219.24	12.028	5.2085	2107.6	782.41	134.05	50.758	48.171	1749.1	4.5813	2.2934	17.997	14.713	7.248	1309	52.922	14.991	1.755	3.1643	26.638	2787.4	349.03	3114.9	4340.7	271.21	49.915	17.639	59.195	244.73	227.43	749.9	2.794	52.274	51.32	155.39	22.348	35.031	4.7591	636.98	6933.4	24.252	6517.5	22.925	444.32	30.651	2.1995	0.56118	3.4819
United Kingdom	9404.2	24878	1364.8	591.01	239150	88781	15211	5759.5	5466	198470	519.84	260.23	2042.1	1669.5	822.44	148530	6005.1	1701.1	199.15	359.05	3022.6	316290	39604	353450	492540	30775	5663.9	2001.5	6716.9	27770	25807	85091	317.04	5931.6	5823.3	17632	2535.8	3975	540.02	72278	786740	2751.9	739540	2601.4	50418	3478	249.58	63.677	395.09
United States	16425	43450	2383.7	1032.2	417690	155060	26567	10059	9546.5	346640	907.92	454.5	3566.6	2915.8	1436.4	259410	10488	2971	347.82	627.1	5279.1	552420	69170	617310	860240	53749	9892.1	3495.8	11731	48502	45072	148610	553.72	10360	10171	30795	4428.9	6942.4	943.16	126240	1374100	4806.4	1291600	4543.4	88056	6074.4	435.91	111.21	690.04
Uruguay	24.707	65.359	3.5856	1.5527	628.3	233.24	39.963	15.131	14.36	521.42	1.3657	0.68367	5.365	4.386	2.1607	390.22	15.776	4.4691	0.52319	0.9433	7.9409	830.96	104.05	928.58	1294	80.851	14.88	5.2585	17.647	72.958	67.799	223.55	0.83292	15.583	15.299	46.322	6.6621	10.443	1.4187	189.89	2066.9	7.2299	1942.9	6.8343	132.46	9.1373	0.6557	0.16729	1.038
Vanuatu	0.46275	1.2242	0.067158	0.029082	11.768	4.3687	0.7485	0.28341	0.26897	9.7662	0.02558	0.012805	0.10049	0.08215	0.04047	7.3088	0.29549	0.083705	0.0097994	0.017668	0.14873	15.564	1.9488	17.392	24.237	1.5143	0.2787	0.098491	0.33052	1.3665	1.2699	4.1871	0.015601	0.29188	0.28655	0.86761	0.12478	0.1956	0.026573	3.5566	38.713	0.13542	36.391	0.12801	2.4809	0.17114	0.012281	0.0031334	0.019441
Venezuela, Republica Bolivariana de	164.96	436.37	23.94	10.367	4194.9	1557.3	266.81	101.03	95.877	3481.3	9.1184	4.5646	35.82	29.283	14.426	2605.3	105.33	29.838	3.4931	6.298	53.018	5548	694.69	6199.7	8639.5	539.81	99.348	35.108	117.82	487.11	452.66	1492.6	5.561	104.04	102.14	309.27	44.48	69.724	9.4723	1267.8	13800	48.271	12972	45.629	884.36	61.006	4.3778	1.1169	6.9301
Max	3922700
Min	0
Max-Min	3922700
Standardization Process
	Angola	Argentina	Armenia, Republic of	Aruba	Australia	Austria	Bahrain, Kingdom of	Bangladesh	Belarus	Belgium	Benin	Bhutan	Bolivia	Bosnia and Herzegovina	Botswana	Brazil	Bulgaria	Burkina Faso	Burundi	Cabo Verde	Cambodia	Canada	Chile	China, P.R.: Hong Kong	China, P.R.: Mainland	Colombia	Costa Rica	Cote d'Ivoire	Croatia	Cyprus	Czech Republic	Denmark	Djibouti	Dominican Republic	Ecuador	Egypt	El Salvador	Estonia	Fiji	Finland	France	Georgia	Germany	Ghana	Greece	Guatemala	Guinea	Guinea-Bissau	Haiti
Angola	0	4.18997e-05	2.29865e-06	9.95411e-07	0.000402784	0.000149527	2.56201e-05	9.70046e-06	9.2059e-06	0.000334285	8.75545e-07	4.38295e-07	3.43947e-06	2.81184e-06	1.38519e-06	0.000250162	1.0114e-05	2.86512e-06	3.35407e-07	6.04737e-07	5.09088e-06	0.00053272	6.67041e-05	0.000595304	0.000829556	5.18316e-05	9.53935e-06	3.37115e-06	1.13129e-05	4.67714e-05	4.3465e-05	0.000143315	5.33969e-07	9.99031e-06	9.80779e-06	2.96964e-05	4.27104e-06	6.69488e-06	9.09527e-07	0.000121735	0.00132506	4.63482e-06	0.00124557	4.38142e-06	8.4916e-05	5.8577e-06	4.20348e-07	1.07248e-07	6.65435e-07
Argentina	5.10261e-05	0	7.4051e-06	3.20672e-06	0.00129758	0.000481709	8.25324e-05	3.12489e-05	2.96581e-05	0.00107686	2.82051e-06	1.41194e-06	1.10801e-05	9.05805e-06	4.46249e-06	0.000805899	3.25822e-05	9.22961e-06	1.08053e-06	1.94812e-06	1.63999e-05	0.00171614	0.000214885	0.00191774	0.00267239	0.000166977	3.07314e-05	1.08599e-05	3.64443e-05	0.000150674	0.000140021	0.000461697	1.72017e-06	3.21845e-05	3.15956e-05	9.56663e-05	1.37589e-05	2.15673e-05	2.93012e-06	0.000392179	0.00426874	1.49313e-05	0.00401254	1.41143e-05	0.000273562	1.88707e-05	1.35419e-06	3.45502e-07	2.14365e-06
Armenia, Republic of	9.13325e-07	2.41612e-06	0	5.73992e-08	2.32261e-05	8.62238e-06	1.4773e-06	5.5936e-07	5.30859e-07	1.92755e-05	5.04856e-08	2.52732e-08	1.98328e-07	1.62138e-07	7.98761e-08	1.44253e-05	5.83195e-07	1.65208e-07	1.93408e-08	3.48714e-08	2.93548e-07	3.07186e-05	3.84633e-06	3.43258e-05	4.78344e-05	2.98876e-06	5.5008e-07	1.94389e-07	6.52331e-07	2.69712e-06	2.50631e-06	8.26395e-06	3.079e-08	5.76083e-07	5.65554e-07	1.71239e-06	2.46279e-07	3.86035e-07	5.2446e-08	7.01965e-06	7.64066e-05	2.67265e-07	7.1823e-05	2.52642e-07	4.89663e-06	3.37778e-07	2.42394e-08	6.18426e-09	3.83715e-08
Aruba	5.17297e-07	1.36845e-06	7.50733e-08	0	1.3155e-05	4.88363e-06	8.3672e-07	3.16823e-07	3.0066e-07	1.09172e-05	2.85951e-08	1.43144e-08	1.12331e-07	9.18322e-08	4.52392e-08	8.17014e-06	3.30308e-07	9.35708e-08	1.09544e-08	1.97504e-08	1.66263e-07	1.73982e-05	2.17852e-06	1.94422e-05	2.70936e-05	1.69281e-06	3.11546e-07	1.10098e-07	3.69465e-07	1.52754e-06	1.41953e-06	4.6807e-06	1.74393e-08	3.2628e-07	3.20315e-07	9.69868e-07	1.39488e-07	2.1865e-07	2.9704e-08	3.97583e-06	4.32763e-05	1.51375e-07	4.06812e-05	1.43093e-07	2.77334e-06	1.91312e-07	1.37288e-08	3.50269e-09	2.17327e-08
Australia	0.000282076	0.000746195	4.09361e-05	1.77271e-05	0	0.00266296	0.000456242	0.000172753	0.000163951	0.00595304	1.55926e-05	7.80534e-06	6.12512e-05	5.00752e-05	2.46687e-05	0.00445509	0.000180121	5.10235e-05	5.97318e-06	1.07696e-05	9.0662e-05	0.00948709	0.00118791	0.0106016	0.0147735	0.000923063	0.000169886	6.00352e-05	0.000201471	0.000832947	0.000774059	0.00255232	9.50952e-06	0.000177916	0.000174668	0.00052887	7.60624e-05	0.000119229	1.61978e-05	0.00216797	0.023598	8.25426e-05	0.0221824	7.80279e-05	0.00151225	0.000104321	7.48617e-06	1.90999e-06	1.18505e-05
Austria	0.000157682	0.000417136	2.28842e-05	9.90976e-06	0.00400999	0	0.000255054	9.65712e-05	9.16512e-05	0.00332781	8.71645e-06	4.36332e-06	3.42417e-05	2.79935e-05	1.37902e-05	0.00249048	0.000100688	2.85237e-05	3.33903e-06	6.02034e-06	5.06819e-05	0.00530349	0.000664058	0.00592653	0.0082586	0.000516022	9.49678e-05	3.35611e-05	0.000112624	0.000465623	0.000432712	0.00142675	5.31598e-06	9.9457e-05	9.76419e-05	0.000295638	4.25192e-05	6.66505e-05	9.05473e-06	0.00121192	0.0131917	4.61417e-05	0.0124001	4.36179e-05	0.000845362	5.8317e-05	4.18487e-06	1.06771e-06	6.62452e-06
Bahrain, Kingdom of	3.15624e-05	8.34961e-05	4.58077e-06	1.98361e-06	0.000802661	0.000297984	0	1.93306e-05	1.83455e-05	0.000666123	1.74474e-06	8.73404e-07	6.85395e-06	5.60328e-06	2.76034e-06	0.000498509	2.01547e-05	5.70933e-06	6.68392e-07	1.20509e-06	1.01448e-05	0.00106156	0.000132924	0.00118627	0.00165312	0.000103289	1.90096e-05	6.71782e-06	2.25439e-05	9.32062e-05	8.66138e-05	0.000285594	1.06406e-06	1.99082e-05	1.95447e-05	5.91761e-05	8.51097e-06	1.33411e-05	1.81245e-06	0.000242588	0.00264053	9.23624e-06	0.00248212	8.73098e-06	0.000169215	1.16731e-05	8.37663e-07	2.1372e-07	1.32603e-06
Bangladesh	6.89729e-06	1.82464e-05	1.00099e-06	4.33477e-07	0.000175402	6.51159e-05	1.11563e-05	0	4.00897e-06	0.000145566	3.81268e-07	1.90861e-07	1.49777e-06	1.22444e-06	6.03207e-07	0.000108938	4.40436e-06	1.24764e-06	1.4606e-07	2.63339e-07	2.21689e-06	0.000231981	2.90463e-05	0.000259235	0.000361256	2.25712e-05	4.15403e-06	1.46802e-06	4.92645e-06	2.03679e-05	1.89275e-05	6.24085e-05	2.32526e-07	4.35057e-06	4.27104e-06	1.29319e-05	1.85987e-06	2.91534e-06	3.96079e-07	5.3012e-05	0.000577026	2.01838e-06	0.000542407	1.90792e-06	3.69771e-05	2.55079e-06	1.83055e-07	4.67025e-08	2.89775e-07
Belarus	2.37744e-06	6.28929e-06	3.45043e-07	1.4941e-07	6.04584e-05	2.24442e-05	3.84557e-06	1.45604e-06	0	5.01746e-05	1.3142e-07	6.57863e-08	5.16252e-07	4.22056e-07	2.07918e-07	3.75507e-05	1.51811e-06	4.30035e-07	5.03454e-08	9.07717e-08	7.64142e-07	7.99602e-05	1.00122e-05	8.93543e-05	0.000124519	7.7801e-06	1.43187e-06	5.06004e-07	1.69807e-06	7.02042e-06	6.52408e-06	2.15117e-05	8.01489e-08	1.49955e-06	1.47217e-06	4.45739e-06	6.41064e-07	1.00489e-06	1.36521e-07	1.82724e-05	0.000198894	6.9572e-07	0.000186961	6.57634e-07	1.27458e-05	8.79267e-07	6.30968e-08	1.60981e-08	9.98802e-08
Belgium	0.000379687	0.00100446	5.51049e-05	2.38624e-05	0.00965585	0.00358452	0.000614169	0.000232544	0.000220692	0	2.09889e-05	1.05068e-05	8.24509e-05	6.74051e-05	3.32067e-05	0.00599714	0.000242458	6.86823e-05	8.04064e-06	1.44969e-05	0.000122038	0.0127705	0.00159905	0.0142708	0.0198866	0.00124254	0.000228682	8.08142e-05	0.000271191	0.00112124	0.00104196	0.00343564	1.28006e-05	0.000239491	0.000235119	0.000711882	0.000102386	0.000160491	2.18036e-05	0.0029184	0.0317664	0.00011111	0.0298595	0.000105032	0.00203564	0.000140426	1.0077e-05	2.57093e-06	1.5952e-05
Benin	7.4775e-07	1.97813e-06	1.0852e-07	4.69931e-08	1.90157e-05	7.05917e-06	1.2095e-06	4.5795e-07	4.34624e-07	1.57812e-05	0	2.06916e-08	1.62375e-07	1.32745e-07	6.53963e-08	1.18102e-05	4.77477e-07	1.35259e-07	1.58348e-08	2.85492e-08	2.40337e-07	2.51495e-05	3.14911e-06	2.81031e-05	3.91644e-05	2.44701e-06	4.50353e-07	1.59151e-07	5.34096e-07	2.20812e-06	2.05198e-06	6.766e-06	2.52087e-08	4.71639e-07	4.63023e-07	1.40197e-06	2.01634e-07	3.16058e-07	4.29398e-08	5.74706e-06	6.25564e-05	2.18816e-07	5.88039e-05	2.06842e-07	4.00897e-06	2.76544e-07	1.98453e-08	5.06309e-09	3.14146e-08
Bhutan	2.20346e-07	5.82915e-07	3.1978e-08	1.38479e-08	5.60354e-06	2.0802e-06	3.56413e-07	1.3495e-07	1.28073e-07	4.65037e-06	1.21804e-08	0	4.78471e-08	3.91159e-08	1.92704e-08	3.48026e-06	1.40704e-07	3.98578e-08	4.66617e-09	8.41283e-09	7.08211e-08	7.41097e-06	9.27958e-07	8.28154e-06	1.15405e-05	7.21059e-07	1.32707e-07	4.68988e-08	1.57381e-07	6.50674e-07	6.0466e-07	1.99375e-06	7.4283e-09	1.38981e-07	1.36444e-07	4.13134e-07	5.94157e-08	9.31374e-08	1.2653e-08	1.69353e-06	1.8434e-05	6.44811e-08	1.73281e-05	6.09504e-08	1.18133e-06	8.14923e-08	5.84801e-09	1.49201e-09	9.25714e-09
Bolivia	3.59829e-06	9.5187e-06	5.22191e-07	2.2613e-07	9.15033e-05	3.39689e-05	5.81997e-06	2.20369e-06	2.09139e-06	7.59375e-05	1.98901e-07	9.95692e-08	0	6.38769e-07	3.14681e-07	5.68308e-05	2.29765e-06	6.50853e-07	7.61975e-08	1.3738e-07	1.1565e-06	0.000121019	1.51533e-05	0.000135236	0.000188454	1.17751e-05	2.1671e-06	7.65825e-07	2.56991e-06	1.06253e-05	9.87407e-06	3.25567e-05	1.21304e-07	2.26953e-06	2.22811e-06	6.74612e-06	9.7025e-07	1.52089e-06	2.0662e-07	2.76544e-05	0.000301017	1.05295e-06	0.000282968	9.95335e-07	1.92905e-05	1.33074e-06	9.54954e-08	2.43641e-08	1.51169e-07
Bosnia and Herzegovina	1.4555e-06	3.85041e-06	2.11235e-07	9.14727e-08	3.70128e-05	1.37408e-05	2.35425e-06	8.91401e-07	8.45973e-07	3.07186e-05	8.04573e-08	4.02758e-08	3.16058e-07	0	1.2729e-07	2.29885e-05	9.29411e-07	2.63288e-07	3.08232e-08	5.55714e-08	4.67816e-07	4.89535e-05	6.12971e-06	5.47047e-05	7.62307e-05	4.76305e-06	8.76616e-07	3.09787e-07	1.03959e-06	4.29806e-06	3.99419e-06	1.31698e-05	4.90682e-08	9.18041e-07	9.01292e-07	2.72899e-06	3.92485e-07	6.15214e-07	8.35802e-08	1.11867e-05	0.000121766	4.25931e-07	0.000114459	4.02605e-07	7.8033e-06	5.38303e-07	3.8629e-08	9.85546e-09	6.11492e-08
Botswana	2.53224e-06	6.6987e-06	3.67502e-07	1.59138e-07	6.43944e-05	2.39057e-05	4.0959e-06	1.55085e-06	1.47182e-06	5.34428e-05	1.39975e-07	7.00716e-08	5.49876e-07	4.49537e-07	0	3.99954e-05	1.61697e-06	4.58052e-07	5.36238e-08	9.66809e-08	8.13878e-07	8.51658e-05	1.06641e-05	9.51717e-05	0.000132625	8.28664e-06	1.5251e-06	5.3894e-07	1.80863e-06	7.4775e-06	6.94879e-06	2.29123e-05	8.53672e-08	1.59717e-06	1.568e-06	4.74775e-06	6.82821e-07	1.07033e-06	1.45407e-07	1.94621e-05	0.000211844	7.40995e-07	0.000199133	7.00461e-07	1.35759e-05	9.36498e-07	6.72037e-08	1.71461e-08	1.06383e-07
Brazil	0.000136179	0.000360262	1.97634e-05	8.55839e-06	0.00346318	0.00128562	0.000220269	8.34017e-05	7.91521e-05	0.00287404	7.52772e-06	3.76832e-06	2.95715e-05	2.41752e-05	1.19097e-05	0	8.6958e-05	2.4633e-05	2.88373e-06	5.19948e-06	4.37683e-05	0.00458026	0.000573508	0.00511816	0.00713233	0.000445637	8.20175e-05	2.89851e-05	9.72672e-05	0.000402146	0.000373697	0.00123219	4.59097e-06	8.58949e-05	8.43271e-05	0.000255334	3.67222e-05	5.75598e-05	7.81987e-06	0.00104665	0.0113927	3.98501e-05	0.0107092	3.76705e-05	0.000730084	5.03633e-05	3.61409e-06	9.22094e-07	5.72131e-06
Bulgaria	6.92686e-06	1.83241e-05	1.00528e-06	4.35312e-07	0.000176152	6.53937e-05	1.1204e-05	4.24223e-06	4.02605e-06	0.000146188	3.829e-07	1.91677e-07	1.50414e-06	1.22966e-06	6.05782e-07	0.000109404	0	1.25296e-06	1.46685e-07	2.64461e-07	2.22635e-06	0.000232972	2.91712e-05	0.000260331	0.000362786	2.26676e-05	4.17187e-06	1.47427e-06	4.94736e-06	2.04545e-05	1.90083e-05	6.26762e-05	2.3352e-07	4.36893e-06	4.28914e-06	1.2987e-05	1.86782e-06	2.92783e-06	3.97762e-07	5.32388e-05	0.000579499	2.027e-06	0.000544727	1.91608e-06	3.71351e-05	2.56176e-06	1.83835e-07	4.69014e-08	2.90999e-07
Burkina Faso	2.93191e-06	7.75588e-06	4.25498e-07	1.84256e-07	7.45583e-05	2.76774e-05	4.7424e-06	1.79563e-06	1.70411e-06	6.18757e-05	1.62069e-07	8.11303e-08	6.36653e-07	5.20483e-07	2.56405e-07	4.63074e-05	1.87215e-06	0	6.20873e-08	1.11941e-07	9.42336e-07	9.86081e-05	1.23474e-05	0.000110192	0.000153557	9.59441e-06	1.7658e-06	6.24009e-07	2.09409e-06	8.65781e-06	8.04548e-06	2.65276e-05	9.88401e-08	1.84926e-06	1.81548e-06	5.49698e-06	7.90578e-07	1.23925e-06	1.68359e-07	2.25337e-05	0.000245277	8.57955e-07	0.000230563	8.10998e-07	1.57185e-05	1.0843e-06	7.78112e-08	1.98524e-08	1.23175e-07
Burundi	1.04688e-07	2.76927e-07	1.51929e-08	6.57914e-09	2.6622e-06	9.88299e-07	1.6933e-07	6.4114e-08	6.08484e-08	2.20937e-06	5.78683e-09	2.89673e-09	2.27326e-08	1.85844e-08	9.15543e-09	1.65345e-06	6.68494e-08	1.89362e-08	0	3.99699e-09	3.36477e-08	3.52104e-06	4.4087e-07	3.93453e-06	5.48296e-06	3.4257e-07	6.3051e-08	2.22811e-08	7.47725e-08	3.09149e-07	2.87277e-07	9.4723e-07	3.5292e-09	6.60311e-08	6.48252e-08	1.96276e-07	2.8228e-08	4.42501e-08	6.01142e-09	8.04599e-07	8.758e-06	3.06345e-08	8.23259e-06	2.89571e-08	5.61246e-07	3.87157e-08	2.77844e-09	7.08848e-10	4.39799e-09
Cabo Verde	2.09585e-07	5.5444e-07	3.04153e-08	1.31715e-08	5.32975e-06	1.97859e-06	3.39001e-07	1.28358e-07	1.21817e-07	4.42323e-06	1.15854e-08	5.79958e-09	4.5512e-08	3.72065e-08	1.83292e-08	3.31022e-06	1.33831e-07	3.79101e-08	4.43827e-09	0	6.73618e-08	7.04897e-06	8.82632e-07	7.87697e-06	1.09769e-05	6.85854e-07	1.26227e-07	4.4607e-08	1.49695e-07	6.18885e-07	5.7514e-07	1.89637e-06	7.06554e-09	1.32192e-07	1.29781e-07	3.92944e-07	5.65146e-08	8.85869e-08	1.20351e-08	1.61083e-06	1.75336e-05	6.13302e-08	1.64818e-05	5.79754e-08	1.12361e-06	7.75104e-08	5.56224e-09	1.41912e-09	8.80516e-09
Cambodia	3.44176e-06	9.1047e-06	4.99477e-07	2.16295e-07	8.75239e-05	3.24929e-05	5.56683e-06	2.10786e-06	2.00043e-06	7.26362e-05	1.90249e-07	9.5238e-08	7.47368e-07	6.10982e-07	3.00992e-07	5.4358e-05	2.19772e-06	6.22556e-07	7.28835e-08	1.31404e-07	0	0.000115757	1.44944e-05	0.000129355	0.000180258	1.12629e-05	2.07283e-06	7.32531e-07	2.45823e-06	1.01632e-05	9.44452e-06	3.11418e-05	1.16027e-07	2.17083e-06	2.13119e-06	6.4527e-06	9.2806e-07	1.45476e-06	1.97634e-07	2.64512e-05	0.000287939	1.00714e-06	0.000270655	9.52048e-07	1.84516e-05	1.27287e-06	9.13427e-08	2.33044e-08	1.44594e-07
Canada	0.000561858	0.00148635	8.15433e-05	3.53099e-05	0.0142884	0.00530425	0.000908813	0.0003441	0.000326586	0.0118579	3.10577e-05	1.55477e-05	0.000122008	9.97451e-05	4.91371e-05	0.00887424	0.000358783	0.000101634	1.18982e-05	2.14521e-05	0.00018059	0	0.00236623	0.0211173	0.0294287	0.00183868	0.000338389	0.000119586	0.000401305	0.00165916	0.00154185	0.005084	1.89418e-05	0.000354399	0.000347924	0.00105343	0.000151508	0.000237492	3.22635e-05	0.00431845	0.0470059	0.00016442	0.0441864	0.000155421	0.00301221	0.000207798	1.49117e-05	3.80452e-06	2.36052e-05
Chile	6.17177e-05	0.000163268	8.95684e-06	3.87871e-06	0.00156951	0.000582634	9.98267e-05	3.77979e-05	3.58733e-05	0.00130252	3.41168e-06	1.70783e-06	1.3402e-05	1.09562e-05	5.39756e-06	0.000974762	3.94091e-05	1.11637e-05	1.30696e-06	2.35636e-06	1.98366e-05	0.00207576	0	0.0023196	0.00323247	0.000201965	3.71708e-05	1.31356e-05	4.40819e-05	0.000182249	0.000169363	0.000558442	2.08063e-06	3.89273e-05	3.8216e-05	0.000115714	1.66421e-05	2.60866e-05	3.54399e-06	0.000474342	0.00516328	1.80603e-05	0.00485354	1.70722e-05	0.000330869	2.28251e-05	1.63795e-06	4.17901e-07	2.59286e-06
China, P.R.: Hong Kong	0.000803707	0.00212614	0.000116642	5.05111e-05	0.0204387	0.00758763	0.0013	0.000492237	0.000467153	0.016962	4.44286e-05	2.224e-05	0.000174528	0.00014268	7.02883e-05	0.0126941	0.000513218	0.000145379	1.70197e-05	3.06855e-05	0.000258317	0.0270324	0.00338466	0	0.0420935	0.00263008	0.000484054	0.000171061	0.000574043	0.00237334	0.00220552	0.00727229	2.70961e-05	0.000506947	0.000497693	0.00150687	0.000216723	0.000339715	4.61519e-05	0.00617712	0.0672369	0.00023519	0.0632039	0.000222321	0.00430877	0.000297244	2.13305e-05	5.44217e-06	3.3765e-05
China, P.R.: Mainland	0.00113529	0.00300329	0.000164762	7.13488e-05	0.0288704	0.0107179	0.00183631	0.000695312	0.000659877	0.02396	6.27578e-05	3.14146e-05	0.000246529	0.000201542	9.92862e-05	0.017931	0.000724934	0.000205359	2.40413e-05	4.33451e-05	0.000364902	0.0381829	0.00478115	0.0426696	0	0.0037153	0.000683764	0.000241632	0.00081087	0.00335254	0.00311546	0.0102725	3.82747e-05	0.000716063	0.000703011	0.00212856	0.000306141	0.000479874	6.51923e-05	0.00872562	0.0949779	0.00033222	0.0892803	0.000314044	0.00608662	0.000419864	3.01298e-05	7.68731e-06	4.76967e-05
Colombia	2.83657e-05	7.50351e-05	4.11655e-06	1.78257e-06	0.000721314	0.000267775	4.58791e-05	1.73717e-05	1.64863e-05	0.000598618	1.56793e-06	7.84893e-07	6.15928e-06	5.03531e-06	2.48061e-06	0.000448008	1.81123e-05	5.13065e-06	6.00658e-07	1.08295e-06	9.11668e-06	0.000953986	0.000119453	0.00106608	0.00148558	0	1.70831e-05	6.03691e-06	2.02593e-05	8.37586e-05	7.78367e-05	0.00025666	9.56229e-07	1.78907e-05	1.75639e-05	5.31802e-05	7.64856e-06	1.19892e-05	1.6288e-06	0.000218003	0.00237296	8.30041e-06	0.00223058	7.84613e-06	0.000152069	1.04902e-05	7.52798e-07	1.92062e-07	1.19165e-06
Costa Rica	4.75438e-06	1.25771e-05	6.89984e-07	2.98774e-07	0.000120904	4.48824e-05	7.69011e-06	2.91177e-06	2.7634e-06	0.000100337	2.62804e-07	1.3156e-07	1.0324e-06	8.44011e-07	4.15785e-07	7.50911e-05	3.03592e-06	8.59969e-07	1.00678e-07	1.81518e-07	1.52808e-06	0.000159903	2.00219e-05	0.000178688	0.000249005	1.55582e-05	0	1.01188e-06	3.39562e-06	1.40393e-05	1.30466e-05	4.30188e-05	1.60277e-07	2.9987e-06	2.94389e-06	8.91376e-06	1.282e-06	2.00956e-06	2.73001e-07	3.65412e-05	0.000397736	1.39124e-06	0.000373875	1.31511e-06	2.54886e-05	1.7583e-06	1.26176e-07	3.21921e-08	1.99737e-07
Cote d'Ivoire	3.63219e-06	9.60869e-06	5.27137e-07	2.28269e-07	9.23701e-05	3.42902e-05	5.87504e-06	2.22454e-06	2.11115e-06	7.66564e-05	2.00783e-07	1.0051e-07	7.88742e-07	6.44811e-07	3.17664e-07	5.73686e-05	2.31937e-06	6.57022e-07	7.69164e-08	1.38677e-07	1.16744e-06	0.000122163	1.52966e-05	0.000136516	0.000190236	1.18862e-05	2.18757e-06	0	2.59439e-06	1.07258e-05	9.96737e-06	3.28651e-05	1.22451e-07	2.291e-06	2.24917e-06	6.81011e-06	9.79427e-07	1.53527e-06	2.08576e-07	2.7917e-05	0.000303872	1.06289e-06	0.000285645	1.00474e-06	1.94731e-05	1.34331e-06	9.63979e-08	2.45943e-08	1.52596e-07
Croatia	5.72871e-06	1.51544e-05	8.31366e-07	3.60007e-07	0.00014568	5.40801e-05	9.26581e-06	3.50855e-06	3.32959e-06	0.000120899	3.1667e-07	1.58518e-07	1.24396e-06	1.01695e-06	5.00981e-07	9.04785e-05	3.65794e-06	1.03623e-06	1.21309e-07	2.18717e-07	1.84123e-06	0.000192671	2.41252e-05	0.000215306	0.000300023	1.87465e-05	3.45017e-06	1.21926e-06	0	1.69164e-05	1.572e-05	5.18342e-05	1.93125e-07	3.61333e-06	3.5473e-06	1.07406e-05	1.54473e-06	2.42137e-06	3.28957e-07	4.40283e-05	0.000479236	1.67635e-06	0.000450506	1.58462e-06	3.0711e-05	2.11862e-06	1.52036e-07	3.87896e-08	2.40671e-07
Cyprus	4.42501e-05	0.00011706	6.42211e-06	2.78099e-06	0.0011253	0.000417748	7.15757e-05	2.71012e-05	2.57195e-05	0.000933898	2.44607e-06	1.22449e-06	9.60894e-06	7.85556e-06	3.87004e-06	0.000698906	2.8256e-05	8.00418e-06	9.37059e-07	1.6895e-06	1.42226e-05	0.00148829	0.000186356	0.00166314	0.00231761	0.000144808	2.665e-05	9.418e-06	3.16058e-05	0	0.000121429	0.000400387	1.49178e-06	2.79093e-05	2.7402e-05	8.29658e-05	1.19321e-05	1.8704e-05	2.541e-06	0.000340097	0.00370204	1.2949e-05	0.00347975	1.22405e-05	0.000237235	1.63653e-05	1.1744e-06	2.99641e-07	1.85905e-06
Czech Republic	3.69465e-05	9.77388e-05	5.36212e-06	2.32195e-06	0.000939582	0.00034879	5.97624e-05	2.2628e-05	2.14747e-05	0.000779744	2.04234e-06	1.02238e-06	8.02305e-06	6.559e-06	3.23119e-06	0.000583552	2.35927e-05	6.68315e-06	7.82395e-07	1.41064e-06	1.18752e-05	0.00124264	0.000155597	0.00138864	0.0019351	0.000120907	2.2252e-05	7.86372e-06	2.639e-05	0.000109103	0	0.000334311	1.24557e-06	2.33038e-05	2.28784e-05	6.92712e-05	9.96278e-06	1.56168e-05	2.12163e-06	0.000283963	0.00309098	1.08117e-05	0.0029054	1.02203e-05	0.00019808	1.36643e-05	9.80549e-07	2.50175e-07	1.55222e-06
Denmark	0.000176294	0.000466362	2.55844e-05	1.10794e-05	0.00448314	0.00166431	0.000285161	0.000107972	0.000102468	0.00372065	9.74507e-06	4.87827e-06	3.82823e-05	3.12973e-05	1.54177e-05	0.00278431	0.000112573	3.18888e-05	3.73314e-06	6.73082e-06	5.66625e-05	0.00592933	0.000742448	0.00662579	0.00923344	0.000576924	0.000106177	3.75226e-05	0.000125918	0.000520585	0.000483774	0	5.94336e-06	0.000111196	0.000109165	0.000330538	4.75387e-05	7.45176e-05	1.01234e-05	0.00135496	0.0147485	5.15895e-05	0.0138639	4.87649e-05	0.00094514	6.52e-05	4.67867e-06	1.19372e-06	7.40638e-06
Djibouti	3.22227e-07	8.52449e-07	4.67663e-08	2.02511e-08	8.19461e-06	3.04204e-06	5.21223e-07	1.97351e-07	1.87294e-07	6.80067e-06	1.78125e-08	8.91682e-09	6.99722e-08	5.72055e-08	2.81821e-08	5.08935e-06	2.05766e-07	5.82889e-08	6.82387e-09	1.2303e-08	1.03569e-07	1.08379e-05	1.35705e-06	1.2111e-05	1.68772e-05	1.0545e-06	1.94073e-07	6.85829e-08	2.30155e-07	9.51564e-07	8.84263e-07	2.91559e-06	0	2.03248e-07	1.99536e-07	6.0415e-07	8.68917e-08	1.36205e-07	1.85038e-08	2.47664e-06	2.69585e-05	9.42947e-08	2.53407e-05	8.9135e-08	1.72756e-06	1.19173e-07	8.55202e-09	2.18192e-09	1.35379e-08
Dominican Republic	2.62217e-06	6.93706e-06	3.8058e-07	1.648e-07	6.66862e-05	2.47559e-05	4.24147e-06	1.60601e-06	1.52415e-06	5.5342e-05	1.44954e-07	7.25623e-08	5.69429e-07	4.65521e-07	2.29332e-07	4.14179e-05	1.67448e-06	4.74342e-07	5.55306e-08	1.0012e-07	8.42838e-07	8.81969e-05	1.10434e-05	9.85571e-05	0.000137342	8.58133e-06	1.57932e-06	5.5811e-07	1.87297e-06	7.74365e-06	7.19606e-06	2.3727e-05	8.84034e-08	0	1.62378e-06	4.91651e-06	7.0709e-07	1.10839e-06	1.5058e-07	2.01542e-05	0.000219377	7.67354e-07	0.000206218	7.25368e-07	1.40587e-05	9.69817e-07	6.95949e-08	1.77559e-08	1.10169e-07
Ecuador	7.84358e-06	2.07492e-05	1.13832e-06	4.92926e-07	0.000199465	7.40459e-05	1.26867e-05	4.80383e-06	4.55885e-06	0.000165534	4.33579e-07	2.17042e-07	1.70321e-06	1.39241e-06	6.85956e-07	0.000123882	5.00854e-06	1.41877e-06	1.66097e-07	2.99462e-07	2.52099e-06	0.000263798	3.30308e-05	0.000294797	0.000410814	2.56685e-05	4.72404e-06	1.66939e-06	5.60226e-06	2.31616e-05	2.15237e-05	7.0969e-05	2.64435e-07	4.9471e-06	0	1.47057e-05	2.115e-06	3.31532e-06	4.50404e-07	6.02825e-05	0.000656181	2.29526e-06	0.00061682	2.16965e-06	4.20501e-05	2.90081e-06	2.08165e-07	5.31088e-08	3.29518e-07
Egypt	8.59561e-06	2.27384e-05	1.24746e-06	5.40189e-07	0.000218587	8.11456e-05	1.39032e-05	5.26423e-06	4.99605e-06	0.000181406	4.75132e-07	2.37851e-07	1.8665e-06	1.52591e-06	7.51727e-07	0.000135759	5.48857e-06	1.5548e-06	1.8202e-07	3.28167e-07	2.76264e-06	0.000289087	3.61996e-05	0.000323068	0.000450175	2.81286e-05	5.17679e-06	1.82943e-06	6.13939e-06	2.53823e-05	2.35873e-05	7.7773e-05	2.89775e-07	5.42152e-06	5.32261e-06	0	2.31777e-06	3.63321e-06	4.93589e-07	6.60642e-05	0.000719097	2.51531e-06	0.000675937	2.37767e-06	4.60831e-05	3.17893e-06	2.28121e-07	5.82023e-08	3.61103e-07
El Salvador	1.62192e-06	4.29067e-06	2.35386e-07	1.0193e-07	4.12471e-05	1.53119e-05	2.62345e-06	9.93346e-07	9.42718e-07	3.4229e-05	8.96551e-08	4.48824e-08	3.52206e-07	2.87939e-07	1.41846e-07	2.56176e-05	1.03569e-06	2.93369e-07	3.43462e-08	6.19242e-08	5.21299e-07	5.45492e-05	6.8305e-06	6.0958e-05	8.49466e-05	5.30757e-06	9.76827e-07	3.45196e-07	1.15846e-06	4.78956e-06	4.45076e-06	1.46756e-05	5.46792e-08	1.02302e-06	1.00433e-06	3.04102e-06	0	6.85548e-07	9.31374e-08	1.24656e-05	0.000135687	4.74622e-07	0.000127547	4.48645e-07	8.69554e-06	5.99842e-07	4.30443e-08	1.09822e-08	6.81393e-08
Estonia	5.49112e-06	1.45262e-05	7.96926e-07	3.45094e-07	0.000139641	5.18393e-05	8.88189e-06	3.36299e-06	3.19168e-06	0.00011589	3.03541e-07	1.51949e-07	1.19239e-06	9.74813e-07	4.8023e-07	8.67285e-05	3.50651e-06	9.9327e-07	1.16282e-07	2.09652e-07	1.76491e-06	0.000184684	2.31251e-05	0.000206381	0.000287608	1.79695e-05	3.30716e-06	1.16871e-06	3.92204e-06	1.62151e-05	1.50684e-05	4.96852e-05	1.8512e-07	3.46343e-06	3.40021e-06	1.02952e-05	1.48069e-06	0	3.15319e-07	4.22031e-05	0.000459377	1.60688e-06	0.00043182	1.51895e-06	2.94389e-05	2.03082e-06	1.45734e-07	3.7181e-08	2.30693e-07
Fiji	3.09175e-07	8.17906e-07	4.48722e-08	1.94307e-08	7.8627e-06	2.91891e-06	5.00115e-07	1.89359e-07	1.79708e-07	6.52535e-06	1.7091e-08	8.55559e-09	6.714e-08	5.48882e-08	2.704e-08	4.88337e-06	1.9743e-07	5.59258e-08	6.54728e-09	1.18046e-08	9.93754e-08	1.0399e-05	1.30209e-06	1.16206e-05	1.61934e-05	1.0118e-06	1.86214e-07	6.58067e-08	2.20835e-07	9.13019e-07	8.48446e-07	2.79756e-06	1.04234e-08	1.95016e-07	1.91455e-07	5.79677e-07	8.33711e-08	1.30688e-07	0	2.37632e-06	2.58648e-05	9.04759e-08	2.43144e-05	8.55253e-08	1.65761e-06	1.14347e-07	8.20557e-09	2.09353e-09	1.29895e-08
Finland	0.000128373	0.000339588	1.86305e-05	8.06766e-06	0.00326459	0.00121192	0.000207643	7.86219e-05	7.46144e-05	0.00270936	7.09613e-06	3.5524e-06	2.78762e-05	2.27894e-05	1.1227e-05	0.00202756	8.19742e-05	2.3221e-05	2.71854e-06	4.90122e-06	4.12598e-05	0.00431769	0.000540623	0.00482474	0.00672369	0.000420093	7.73166e-05	2.7323e-05	9.16894e-05	0.000379076	0.000352283	0.00116157	4.32789e-06	8.09697e-05	7.94912e-05	0.000240686	3.46165e-05	5.42611e-05	7.37171e-06	0	0.0107395	3.7566e-05	0.0100953	3.55113e-05	0.000688225	4.74775e-05	3.40709e-06	8.69248e-07	5.39322e-06
France	0.00123764	0.00327402	0.000179616	7.77806e-05	0.0314732	0.011684	0.00200186	0.000757973	0.000719351	0.0261198	6.84146e-05	3.42468e-05	0.000268743	0.000219711	0.000108237	0.0195475	0.000790297	0.000223871	2.6209e-05	4.72532e-05	0.000397787	0.0416269	0.00521223	0.0465164	0.0648201	0.00405002	0.000745405	0.000263416	0.000883983	0.00365463	0.00339639	0.0111984	4.17238e-05	0.000780636	0.000766385	0.00232044	0.000333724	0.000523135	7.10684e-05	0.00951233	0	0.000362174	0.0973284	0.000342341	0.00663523	0.00045772	3.28473e-05	8.3802e-06	5.19948e-05
Georgia	1.36623e-06	3.61409e-06	1.98277e-07	8.58618e-08	3.47439e-05	1.2898e-05	2.20983e-06	8.36745e-07	7.94096e-07	2.88347e-05	7.5522e-08	3.78056e-08	2.96683e-07	2.42537e-07	1.19484e-07	2.15782e-05	8.72409e-07	2.47128e-07	2.89316e-08	5.21631e-08	4.39111e-07	4.59505e-05	5.75369e-06	5.13473e-05	7.15553e-05	4.4709e-06	8.22826e-07	2.90769e-07	9.75807e-07	4.03447e-06	3.7492e-06	1.23619e-05	4.60576e-08	8.61728e-07	8.45999e-07	2.5615e-06	3.68394e-07	5.77485e-07	7.84536e-08	1.05004e-05	0.000114296	0	0.000107439	3.77928e-07	7.32455e-06	5.05264e-07	3.62582e-08	9.25103e-09	5.73967e-08
Germany	0.00152839	0.00404313	0.000221812	9.60512e-05	0.0388686	0.0144288	0.00247215	0.000936039	0.000888342	0.0322558	8.44852e-05	4.22923e-05	0.000331889	0.000271318	0.000133666	0.0241398	0.00097596	0.000276468	3.23655e-05	5.83527e-05	0.000491243	0.0514034	0.00643664	0.0574426	0.0800495	0.00500166	0.000920514	0.000325286	0.00109165	0.00451322	0.00419405	0.0138293	5.15257e-05	0.000964004	0.000946414	0.00286563	0.00041214	0.000646035	8.77661e-05	0.0117468	0.127863	0.000447243	0	0.00042277	0.0081941	0.000565248	4.05639e-05	1.0349e-05	6.42109e-05
Ghana	5.65682e-07	1.49647e-06	8.20965e-08	3.5552e-08	1.43858e-05	5.34045e-06	9.15008e-07	3.46445e-07	3.28804e-07	1.19387e-05	3.12693e-08	1.56535e-08	1.22839e-07	1.00423e-07	4.94736e-08	8.93466e-06	3.61231e-07	1.02325e-07	1.19792e-08	2.15981e-08	1.81819e-07	1.90259e-05	2.38234e-06	2.12611e-05	2.96276e-05	1.8512e-06	3.40709e-07	1.20399e-07	4.04033e-07	1.67048e-06	1.55235e-06	5.11841e-06	1.90708e-08	3.56795e-07	3.50294e-07	1.06062e-06	1.52538e-07	2.39108e-07	3.24827e-08	4.34777e-06	4.73245e-05	1.65539e-07	4.44872e-05	0	3.03286e-06	2.09213e-07	1.50134e-08	3.83027e-09	2.37658e-08
Greece	4.35873e-05	0.000115308	6.32575e-06	2.73918e-06	0.00110845	0.000411502	7.05025e-05	2.66959e-05	2.53346e-05	0.000919902	2.40944e-06	1.20613e-06	9.46516e-06	7.73778e-06	3.81192e-06	0.000688429	2.78329e-05	7.88437e-06	9.23038e-07	1.66419e-06	1.40095e-05	0.00146601	0.000183565	0.00163823	0.00228292	0.000142639	2.62523e-05	9.27703e-06	3.11316e-05	0.000128712	0.000119611	0.000394397	1.46945e-06	2.74938e-05	2.69916e-05	8.17218e-05	1.17534e-05	1.84238e-05	2.50297e-06	0.000334999	0.00364647	1.2755e-05	0.00342774	1.20573e-05	0	1.61203e-05	1.15681e-06	2.95128e-07	1.83121e-06
Guatemala	3.38568e-06	8.95659e-06	4.91371e-07	2.12777e-07	8.60989e-05	3.19627e-05	5.47633e-06	2.07357e-06	1.96788e-06	7.14533e-05	1.87154e-07	9.3688e-08	7.35208e-07	6.0104e-07	2.96097e-07	5.34734e-05	2.16195e-06	6.12435e-07	7.16981e-08	1.29266e-07	1.0882e-06	0.000113873	1.42585e-05	0.000127249	0.000177327	1.10796e-05	2.03913e-06	7.20601e-07	2.41823e-06	9.99796e-06	9.29105e-06	3.06345e-05	1.14141e-07	2.13549e-06	2.09652e-06	6.34792e-06	9.12968e-07	1.43108e-06	1.9442e-07	2.60229e-05	0.000283249	9.90772e-07	0.000266245	9.36549e-07	1.81515e-05	0	8.98565e-08	2.29253e-08	1.42241e-07
Guinea	2.55105e-07	6.74816e-07	3.70204e-08	1.60316e-08	6.48711e-06	2.40824e-06	4.12598e-07	1.56232e-07	1.48268e-07	5.38354e-06	1.4101e-08	7.05891e-09	5.5393e-08	4.52851e-08	2.23091e-08	4.02911e-06	1.6289e-07	4.61417e-08	5.40189e-09	9.73947e-09	8.19894e-08	8.57955e-06	1.07429e-06	9.58753e-06	1.33604e-05	8.34782e-07	1.53637e-07	5.42942e-08	1.82201e-07	7.53282e-07	7.00028e-07	2.30816e-06	8.59994e-09	1.60897e-07	1.5796e-07	4.78268e-07	6.87868e-08	1.07824e-07	1.46483e-08	1.96059e-06	2.13409e-05	7.46476e-08	2.00607e-05	7.05636e-08	1.3676e-06	9.43432e-08	0	1.72728e-09	1.07171e-08
Guinea-Bissau	1.03816e-07	2.74632e-07	1.50667e-08	6.52433e-09	2.64002e-06	9.8009e-07	1.6792e-07	6.35812e-08	6.03411e-08	2.19099e-06	5.73865e-09	2.87277e-09	2.25437e-08	1.84299e-08	9.07921e-09	1.63969e-06	6.62911e-08	1.87786e-08	2.19843e-09	3.9636e-09	3.33673e-08	3.49173e-06	4.37199e-07	3.9019e-06	5.43733e-06	3.3974e-07	6.25258e-08	2.20958e-08	7.41505e-08	3.06575e-07	2.8488e-07	9.39353e-07	3.49989e-09	6.54804e-08	6.42848e-08	1.94644e-07	2.79935e-08	4.38805e-08	5.96146e-09	7.9792e-07	8.68509e-06	3.03796e-08	8.16402e-06	2.87175e-08	5.56581e-07	3.83945e-08	2.75525e-09	0	4.36154e-09
Haiti	5.32949e-07	1.40985e-06	7.73447e-08	3.34922e-08	1.35529e-05	5.03123e-06	8.62034e-07	3.26408e-07	3.09761e-07	1.12476e-05	2.94593e-08	1.47475e-08	1.15729e-07	9.46109e-08	4.66082e-08	8.41742e-06	3.40301e-07	9.64004e-08	1.12858e-08	2.03477e-08	1.71293e-07	1.79246e-05	2.24442e-06	2.00303e-05	2.79119e-05	1.74403e-06	3.20978e-07	1.1343e-07	3.80656e-07	1.57376e-06	1.46249e-06	4.82219e-06	1.79667e-08	3.36146e-07	3.30002e-07	9.9921e-07	1.43707e-07	2.25266e-07	3.06039e-08	4.09616e-06	4.45841e-05	1.55954e-07	4.19099e-05	1.47421e-07	2.85722e-06	1.97099e-07	1.41441e-08	3.60874e-09	0
Honduras	1.47868e-06	3.91159e-06	2.14597e-07	9.29283e-08	3.76042e-05	1.39595e-05	2.39172e-06	9.05601e-07	8.59459e-07	3.12055e-05	8.17371e-08	4.09182e-08	3.2108e-07	2.62498e-07	1.29317e-07	2.33543e-05	9.44222e-07	2.67469e-07	3.13126e-08	5.6456e-08	4.75259e-07	4.97336e-05	6.22734e-06	5.5574e-05	7.74441e-05	4.83876e-06	8.9056e-07	3.14707e-07	1.05613e-06	4.36638e-06	4.05766e-06	1.33793e-05	4.98483e-08	9.32648e-07	9.15619e-07	2.77233e-06	3.9873e-07	6.25003e-07	8.49109e-08	1.13646e-05	0.000123703	4.32712e-07	0.000116282	4.09029e-07	7.92745e-06	5.46868e-07	3.92434e-08	1.00122e-08	6.2123e-08
Hungary	6.00403e-05	0.000158829	8.71339e-06	3.77317e-06	0.00152683	0.000566803	9.71142e-05	3.67706e-05	3.48969e-05	0.00126711	3.31889e-06	1.66141e-06	1.30377e-05	1.06585e-05	5.25072e-06	0.000948275	3.83384e-05	1.08604e-05	1.27142e-06	2.29232e-06	1.92974e-05	0.00201932	0.000252849	0.00225656	0.00314452	0.000196477	3.61613e-05	1.27787e-05	4.28837e-05	0.000177296	0.000164759	0.000543248	2.02409e-06	3.78693e-05	3.71785e-05	0.000112568	1.61899e-05	2.53779e-05	3.44763e-06	0.000461442	0.00502282	1.75695e-05	0.00472149	1.66079e-05	0.000321896	2.22049e-05	1.59344e-06	4.06531e-07	2.5224e-06
Iceland	6.07388e-06	1.60678e-05	8.81485e-07	3.81701e-07	0.00015446	5.73406e-05	9.82436e-06	3.71989e-06	3.53022e-06	0.000128187	3.35738e-07	1.68073e-07	1.31894e-06	1.07826e-06	5.3119e-07	9.59314e-05	3.87845e-06	1.09866e-06	1.28621e-07	2.31899e-07	1.9522e-06	0.000204283	2.55793e-05	0.000228282	0.000318123	1.98764e-05	3.65819e-06	1.29273e-06	4.33834e-06	1.79359e-05	1.66676e-05	5.4957e-05	2.04765e-07	3.83103e-06	3.76118e-06	1.13878e-05	1.6378e-06	2.56736e-06	3.4879e-07	4.66821e-05	0.000508119	1.7774e-06	0.000477656	1.68012e-06	3.25618e-05	2.24631e-06	1.61198e-07	4.11273e-08	2.55181e-07
India	9.50034e-05	0.000251319	1.37874e-05	5.97038e-06	0.00241594	0.000896882	0.000153665	5.81844e-05	5.52171e-05	0.002005	5.25148e-06	2.6288e-06	2.06297e-05	1.68652e-05	8.30856e-06	0.0015005	6.06648e-05	1.71846e-05	2.0118e-06	3.62709e-06	3.05351e-05	0.00319525	0.000400082	0.0035705	0.00497565	0.000310883	5.72182e-05	2.022e-05	6.78563e-05	0.000280547	0.000260713	0.000859612	3.20264e-06	5.9923e-05	5.88268e-05	0.00017812	2.56176e-05	4.0156e-05	5.45543e-06	0.00073016	0.00794784	2.77997e-05	0.00747087	2.62804e-05	0.000509318	3.5134e-05	2.52132e-06	6.43281e-07	3.99113e-06
Indonesia	5.24537e-05	0.000138759	7.61236e-06	3.29645e-06	0.0013339	0.000495195	8.48421e-05	3.21258e-05	3.04867e-05	0.00110702	2.89953e-06	1.45147e-06	1.13901e-05	9.3117e-06	4.5874e-06	0.00082846	3.34948e-05	9.48811e-06	1.11077e-06	2.00268e-06	1.68591e-05	0.00176417	0.000220899	0.00197142	0.00274734	0.00017165	3.15905e-05	1.1164e-05	3.7464e-05	0.000154893	0.000143939	0.000474622	1.76832e-06	3.30844e-05	3.24802e-05	9.8343e-05	1.41441e-05	2.21712e-05	3.01196e-06	0.000403141	0.0043883	1.53494e-05	0.00412496	1.45094e-05	0.000281209	1.93989e-05	1.3921e-06	3.55164e-07	2.20366e-06
Iraq	1.39763e-05	3.6972e-05	2.02835e-06	8.78349e-07	0.000355418	0.000131942	2.26064e-05	8.55967e-06	8.12349e-06	0.00029495	7.7258e-07	3.86749e-07	3.0349e-06	2.4811e-06	1.2223e-06	0.000220743	8.92447e-06	2.52808e-06	2.9597e-07	5.33612e-07	4.49206e-06	0.000470059	5.886e-05	0.000525276	0.000731996	4.57364e-05	8.41742e-06	2.97474e-06	9.98241e-06	4.127e-05	3.83537e-05	0.000126461	4.71181e-07	8.81536e-06	8.6545e-06	2.62039e-05	3.76858e-06	5.90741e-06	8.02559e-07	0.000107418	0.00116922	4.08979e-06	0.00109909	3.86596e-06	7.4928e-05	5.16889e-06	3.70918e-07	9.46363e-08	5.87172e-07
Ireland	0.000904428	0.00239259	0.000131259	5.6841e-05	0.0230002	0.00853851	0.00146292	0.000553904	0.000525684	0.0190879	4.99962e-05	2.50271e-05	0.000196398	0.00016056	7.90986e-05	0.0142848	0.000577536	0.000163599	1.91526e-05	3.45323e-05	0.000290693	0.0304204	0.00380886	0.0339919	0.0473704	0.0029597	0.000544727	0.000192498	0.000645984	0.00267086	0.00248191	0.00818365	3.04918e-05	0.000570474	0.000560048	0.00169572	0.00024388	0.000382288	5.19362e-05	0.00695133	0.0756647	0.000264665	0.0711245	0.000250182	0.00484896	0.000334489	2.40034e-05	6.1241e-06	3.79968e-05
Israel	6.64899e-05	0.000175892	9.64948e-06	4.1785e-06	0.00169085	0.000627705	0.000107546	4.0722e-05	3.86469e-05	0.00140324	3.67553e-06	1.83988e-06	1.44383e-05	1.18036e-05	5.81487e-06	0.00105014	4.2458e-05	1.20269e-05	1.40801e-06	2.53858e-06	2.13705e-05	0.00223627	0.000280011	0.00249897	0.0034823	0.000217585	4.00438e-05	1.41515e-05	4.74902e-05	0.000196342	0.000182459	0.000601626	2.24152e-06	4.1938e-05	4.11732e-05	0.000124662	1.7929e-05	2.81031e-05	3.81803e-06	0.000511026	0.0055625	1.9457e-05	0.0052288	1.83922e-05	0.000356464	2.45902e-05	1.76463e-06	4.50226e-07	2.79348e-06
Italy	0.00046027	0.00121761	6.67984e-05	2.89265e-05	0.0117049	0.00434522	0.000744487	0.000281898	0.00026752	0.00971397	2.54432e-05	1.27366e-05	9.9949e-05	8.1709e-05	4.02529e-05	0.00726974	0.000293905	8.32564e-05	9.74686e-06	1.75734e-05	0.000147936	0.0154807	0.00193838	0.0172993	0.0241069	0.00150623	0.000277207	9.79631e-05	0.000328753	0.00135919	0.00126308	0.00416473	1.55171e-05	0.00029031	0.000285008	0.000862977	0.000124113	0.000194552	2.64308e-05	0.00353761	0.0385066	0.00013469	0.036197	0.00012732	0.00246764	0.000170227	1.22156e-05	3.11673e-06	1.93372e-05
Jamaica	1.52933e-06	4.04568e-06	2.21949e-07	9.61124e-08	3.88916e-05	1.44378e-05	2.47368e-06	9.36625e-07	8.88903e-07	3.22762e-05	8.45387e-08	4.23178e-08	3.32093e-07	2.71497e-07	1.33747e-07	2.41545e-05	9.76547e-07	2.76621e-07	3.23859e-08	5.83909e-08	4.91549e-07	5.14365e-05	6.44046e-06	5.74783e-05	8.00979e-05	5.00472e-06	9.21075e-07	3.2549e-07	1.09231e-06	4.51602e-06	4.1966e-06	1.38377e-05	5.15563e-08	9.64616e-07	9.47001e-07	2.86741e-06	4.12395e-07	6.46417e-07	8.78196e-08	1.17541e-05	0.000127942	4.47523e-07	0.000120267	4.2305e-07	8.19894e-06	5.65605e-07	4.05868e-08	1.03554e-08	6.42491e-08
Japan	0.00149973	0.00396742	0.000217654	9.42514e-05	0.0381395	0.0141584	0.0024258	0.0009185	0.000871696	0.0316517	8.29021e-05	4.14995e-05	0.000325669	0.000266245	0.00013116	0.0236873	0.000957657	0.000271293	3.17587e-05	5.7259e-05	0.00048204	0.0504423	0.00631606	0.0563668	0.0785479	0.00490784	0.000903255	0.000319193	0.00107118	0.00442858	0.00411553	0.01357	5.05596e-05	0.000945956	0.000928672	0.00281184	0.000404415	0.000633926	8.61193e-05	0.0115268	0.125467	0.000438856	0.117939	0.000414842	0.00804038	0.000554643	3.98017e-05	1.0155e-05	6.30076e-05
Jordan	4.59454e-06	1.21544e-05	6.66811e-07	2.88755e-07	0.000116843	4.33757e-05	7.43162e-06	2.81388e-06	2.67061e-06	9.69664e-05	2.53978e-07	1.27139e-07	9.97706e-07	8.15637e-07	4.01815e-07	7.25674e-05	2.93395e-06	8.31086e-07	9.72952e-08	1.75423e-07	1.47674e-06	0.000154531	1.93494e-05	0.000172685	0.00024064	1.50356e-05	2.76723e-06	9.77898e-07	3.28167e-06	1.35677e-05	1.26082e-05	4.15734e-05	1.54893e-07	2.898e-06	2.84498e-06	8.61422e-06	1.23892e-06	1.94206e-06	2.63849e-07	3.53124e-05	0.000384378	1.34451e-06	0.000361307	1.27094e-06	2.46325e-05	1.69924e-06	1.21939e-07	3.11112e-08	1.93028e-07
Kazakhstan	2.97448e-05	7.8683e-05	4.31667e-06	1.86925e-06	0.000756392	0.000280801	4.81097e-05	1.82163e-05	1.72878e-05	0.000627731	1.64415e-06	8.23056e-07	6.45882e-06	5.28029e-06	2.60127e-06	0.000469778	1.89928e-05	5.38022e-06	6.29847e-07	1.13562e-06	9.55974e-06	0.00100036	0.000125261	0.00111788	0.0015578	9.73335e-05	1.79137e-05	6.33059e-06	2.12443e-05	8.78324e-05	8.16198e-05	0.000269126	1.00273e-06	1.87603e-05	1.84179e-05	5.57652e-05	8.02024e-06	1.2572e-05	1.70798e-06	0.000228603	0.00248831	8.70395e-06	0.00233903	8.2275e-06	0.000159462	1.10001e-05	7.8938e-07	2.01397e-07	1.2496e-06
Kiribati	1.00367e-07	2.65506e-07	1.4566e-08	6.30765e-09	2.55232e-06	9.47511e-07	1.6234e-07	6.14679e-08	5.83348e-08	2.11818e-06	5.54796e-09	2.77717e-09	2.17944e-08	1.78173e-08	8.77763e-09	1.58521e-06	6.40885e-08	1.81548e-08	2.1254e-09	3.83205e-09	3.22584e-08	3.37574e-06	4.22668e-07	3.77215e-06	5.25658e-06	3.28447e-07	6.04482e-08	2.13616e-08	7.16853e-08	2.96377e-07	2.75423e-07	9.0815e-07	3.38364e-09	6.33059e-08	6.21485e-08	1.88177e-07	2.7063e-08	4.24223e-08	5.76338e-09	7.71382e-07	8.39651e-06	2.93701e-08	7.89278e-06	2.7764e-08	5.38073e-07	3.71198e-08	2.66373e-09	6.79608e-10	4.21648e-09
Korea, Republic of	0.000217654	0.000575777	3.15879e-05	1.36786e-05	0.00553496	0.00205478	0.000352053	0.000133301	0.000126507	0.00459352	1.20315e-05	6.02289e-06	4.72634e-05	3.86392e-05	1.90348e-05	0.00343768	0.000138983	3.93708e-05	4.60907e-06	8.31009e-06	6.99569e-05	0.00732047	0.000916614	0.00818033	0.0113995	0.000712265	0.000131086	4.63252e-05	0.000155459	0.000642721	0.000597267	0.00196938	7.33755e-06	0.000137283	0.000134777	0.000408086	5.86892e-05	9.19979e-05	1.24985e-05	0.00167283	0.0182086	6.36908e-05	0.0171163	6.0206e-05	0.00116687	8.04956e-05	5.77638e-06	1.47378e-06	9.14421e-06
Kosovo, Republic of	8.63742e-07	2.28493e-06	1.25352e-07	5.42815e-08	2.19652e-05	8.15408e-06	1.39707e-06	5.28998e-07	5.02027e-07	1.82288e-05	4.77452e-08	2.39011e-08	1.8756e-07	1.53333e-07	7.55373e-08	1.36421e-05	5.51533e-07	1.56237e-07	1.82907e-08	3.29773e-08	2.77615e-07	2.90514e-05	3.63755e-06	3.24623e-05	4.52392e-05	2.82662e-06	5.20203e-07	1.83835e-07	6.16922e-07	2.55054e-06	2.37023e-06	7.81528e-06	2.91177e-08	5.44803e-07	5.34836e-07	1.61942e-06	2.32908e-07	3.6508e-07	4.95985e-08	6.63854e-06	7.22589e-05	2.52757e-07	6.79252e-05	2.38925e-07	4.63074e-06	3.19448e-07	2.29232e-08	5.84852e-09	3.62862e-08
Kuwait	3.2572e-05	8.61626e-05	4.72685e-06	2.04696e-06	0.000828307	0.000307492	5.26831e-05	1.9948e-05	1.89313e-05	0.000687409	1.80047e-06	9.01292e-07	7.07268e-06	5.78224e-06	2.84855e-06	0.000514442	2.07984e-05	5.89161e-06	6.89729e-07	1.24356e-06	1.04686e-05	0.00109547	0.000137168	0.00122416	0.00170592	0.000106587	1.96166e-05	6.93222e-06	2.32638e-05	9.61812e-05	8.93798e-05	0.00029472	1.09804e-06	2.0544e-05	2.01688e-05	6.10676e-05	8.78273e-06	1.37673e-05	1.87034e-06	0.000250335	0.00272491	9.53119e-06	0.0025615	9.00961e-06	0.00017462	1.20458e-05	8.6443e-07	2.20545e-07	1.36837e-06
Kyrgyz Republic	7.86932e-07	2.08173e-06	1.14205e-07	4.94532e-08	2.00117e-05	7.42907e-06	1.27282e-06	4.81938e-07	4.57389e-07	1.66077e-05	4.34981e-08	2.17753e-08	1.7088e-07	1.39697e-07	6.88199e-08	1.24287e-05	5.02486e-07	1.42343e-07	1.6664e-08	3.00456e-08	2.52925e-07	2.64665e-05	3.31404e-06	2.95766e-05	4.1214e-05	2.57527e-06	4.73934e-07	1.67484e-07	5.62062e-07	2.32376e-06	2.15943e-06	7.12035e-06	2.65302e-08	4.96342e-07	4.87292e-07	1.47539e-06	2.12193e-07	3.32628e-07	4.51883e-08	6.04813e-06	6.58322e-05	2.30278e-07	6.18834e-05	2.17677e-07	4.21878e-06	2.91024e-07	2.08846e-08	5.32847e-09	3.30614e-08
Latvia	6.24774e-06	1.65276e-05	9.06722e-07	3.92638e-07	0.00015888	5.89823e-05	1.01055e-05	3.82645e-06	3.63143e-06	0.000131856	3.45349e-07	1.72883e-07	1.35669e-06	1.10911e-06	5.46384e-07	9.86769e-05	3.9896e-06	1.13011e-06	1.32304e-07	2.38537e-07	2.00808e-06	0.000210131	2.6311e-05	0.000234815	0.000327224	2.04454e-05	3.76271e-06	1.32975e-06	4.46249e-06	1.84493e-05	1.71446e-05	5.65299e-05	2.10625e-07	3.94065e-06	3.86876e-06	1.17139e-05	1.68471e-06	2.64078e-06	3.58758e-07	4.80179e-05	0.000522676	1.82826e-06	0.00049132	1.72822e-06	3.34948e-05	2.3106e-06	1.65812e-07	4.2305e-08	2.62472e-07
Lesotho	1.90382e-07	5.03633e-07	2.76289e-08	1.19645e-08	4.84156e-06	1.79731e-06	3.07951e-07	1.16598e-07	1.10656e-07	4.0179e-06	1.05239e-08	5.26806e-09	4.13414e-08	3.37981e-08	1.66498e-08	3.00686e-06	1.21569e-07	3.4438e-08	4.03166e-09	7.26872e-09	6.119e-08	6.40324e-06	8.01769e-07	7.15528e-06	9.97119e-06	6.23015e-07	1.14661e-07	4.05206e-08	1.35978e-07	5.62189e-07	5.22446e-07	1.72261e-06	6.41828e-09	1.20081e-07	1.17888e-07	3.56948e-07	5.13371e-08	8.04701e-08	1.09323e-08	1.46323e-06	1.5927e-05	5.57116e-08	1.49716e-05	5.26627e-08	1.02067e-06	7.04081e-08	5.05264e-09	1.28911e-09	7.99832e-09
Lithuania	5.30604e-06	1.40365e-05	7.70056e-07	3.33469e-07	0.000134935	5.0093e-05	8.58235e-06	3.24955e-06	3.0841e-06	0.000111982	2.93293e-07	1.46825e-07	1.15219e-06	9.41953e-07	4.64043e-07	8.38045e-05	3.38823e-06	9.59773e-07	1.12361e-07	2.02585e-07	1.70541e-06	0.000178459	2.23456e-05	0.000199424	0.000277895	1.73636e-05	3.19576e-06	1.12932e-06	3.78974e-06	1.56685e-05	1.45606e-05	4.80103e-05	1.78879e-07	3.34667e-06	3.28549e-06	9.94825e-06	1.43077e-06	2.24277e-06	3.04688e-07	4.07806e-05	0.000443903	1.55271e-06	0.000417264	1.46774e-06	2.84472e-05	1.96235e-06	1.40819e-07	3.59268e-08	2.22918e-07
Luxembourg	0.00195498	0.00517169	0.000283733	0.000122862	0.0497158	0.0184562	0.00316211	0.00119731	0.00113628	0.0412598	0.000108066	5.40979e-05	0.000424529	0.000347057	0.000170972	0.0308767	0.00124835	0.000353634	4.14001e-05	7.46399e-05	0.000628343	0.0657532	0.0082331	0.0734775	0.102391	0.00639763	0.00117743	0.000416091	0.00139633	0.00577306	0.00536467	0.0176891	6.59061e-05	0.00123308	0.00121057	0.00366533	0.000527162	0.000826344	0.000112262	0.0150256	0.163551	0.00057208	0.153738	0.000540775	0.010481	0.000723022	5.18852e-05	1.32376e-05	8.21322e-05
Macedonia, FYR	9.6222e-07	2.54544e-06	1.39644e-07	6.04711e-08	2.44696e-05	9.08379e-06	1.55638e-06	5.89313e-07	5.59283e-07	2.03072e-05	5.31904e-08	2.66271e-08	2.08945e-07	1.70816e-07	8.41512e-08	1.51974e-05	6.14424e-07	1.74051e-07	2.03763e-08	3.67375e-08	3.09277e-07	3.23629e-05	4.05231e-06	3.61639e-05	5.03964e-05	3.14885e-06	5.79524e-07	2.04795e-07	6.87256e-07	2.84141e-06	2.64053e-06	8.7065e-06	3.24394e-08	6.06903e-07	5.9584e-07	1.80406e-06	2.59464e-07	4.0671e-07	5.52528e-08	7.39542e-06	8.04981e-05	2.81566e-07	7.56698e-05	2.66169e-07	5.15869e-06	3.55852e-07	2.5536e-08	6.51541e-09	4.04237e-08
Malawi	1.97007e-07	5.21172e-07	2.859e-08	1.2381e-08	5.01007e-06	1.85987e-06	3.18658e-07	1.20657e-07	1.14505e-07	4.15785e-06	1.08902e-08	5.4516e-09	4.27792e-08	3.49734e-08	1.72292e-08	3.11163e-06	1.25799e-07	3.56362e-08	4.17187e-09	7.52186e-09	6.33212e-08	6.62605e-06	8.29658e-07	7.40434e-06	1.03181e-05	6.44684e-07	1.1865e-07	4.19303e-08	1.40712e-07	5.81768e-07	5.40623e-07	1.78257e-06	6.6416e-09	1.24261e-07	1.21993e-07	3.69363e-07	5.31241e-08	8.32717e-08	1.13129e-08	1.51416e-06	1.64813e-05	5.76491e-08	1.54926e-05	5.44956e-08	1.05619e-06	7.28605e-08	5.22854e-09	1.33398e-09	8.2767e-09
Malaysia	6.77416e-05	0.000179206	9.83124e-06	4.25727e-06	0.00172272	0.000639534	0.000109572	4.14893e-05	3.93734e-05	0.00142968	3.74461e-06	1.87455e-06	1.47103e-05	1.20259e-05	5.92449e-06	0.00106993	4.32585e-05	1.22535e-05	1.43455e-06	2.58648e-06	2.1773e-05	0.00227841	0.000285288	0.00254605	0.00354807	0.000221684	4.07984e-05	1.44181e-05	4.8385e-05	0.000200041	0.000185895	0.000612945	2.28376e-06	4.27282e-05	4.19481e-05	0.000127009	1.82668e-05	2.86333e-05	3.88992e-06	0.000520662	0.00566727	1.98233e-05	0.0053272	1.87386e-05	0.000363168	2.50534e-05	1.79787e-06	4.58689e-07	2.846e-06
Mali	3.71275e-07	9.82181e-07	5.38838e-08	2.33332e-08	9.44171e-06	3.50498e-06	6.0053e-07	2.27387e-07	2.15798e-07	7.83567e-06	2.05234e-08	1.02738e-08	8.0623e-08	6.59112e-08	3.247e-08	5.86407e-06	2.37079e-07	6.71578e-08	7.86219e-09	1.41754e-08	1.19331e-07	1.24873e-05	1.56359e-06	1.39542e-05	1.94455e-05	1.21498e-06	2.23609e-07	7.90221e-08	2.65174e-07	1.09636e-06	1.01884e-06	3.35942e-06	1.25166e-08	2.34178e-07	2.29903e-07	6.96102e-07	1.00115e-07	1.56933e-07	2.132e-08	2.85365e-06	3.10602e-05	1.08647e-07	2.91967e-05	1.02702e-07	1.99049e-06	1.37311e-07	9.85367e-09	2.51398e-09	1.55982e-08
Malta	4.19634e-05	0.000111013	6.09019e-06	2.63721e-06	0.00106717	0.000396156	6.78767e-05	2.57017e-05	2.43909e-05	0.00088564	2.31968e-06	1.16122e-06	9.1126e-06	7.44972e-06	3.66992e-06	0.000662783	2.67953e-05	7.59069e-06	8.88648e-07	1.60219e-06	1.34876e-05	0.0014114	0.000176725	0.0015772	0.00219787	0.000137326	2.52739e-05	8.9316e-06	2.99717e-05	0.00012392	0.000115155	0.000379713	1.41471e-06	2.6469e-05	2.59847e-05	7.8678e-05	1.13157e-05	1.77375e-05	2.40972e-06	0.000322533	0.00351059	1.22801e-05	0.00330002	1.16081e-05	0.000224978	1.55197e-05	1.11372e-06	2.84141e-07	1.76299e-06
Mauritius	7.10149e-05	0.000187863	1.03062e-05	4.463e-06	0.00180595	0.000670431	0.000114865	4.3493e-05	4.12751e-05	0.00149874	3.92561e-06	1.9651e-06	1.5421e-05	1.26069e-05	6.21052e-06	0.00112163	4.53463e-05	1.28455e-05	1.50384e-06	2.7114e-06	2.28248e-05	0.00238846	0.00029908	0.00266908	0.00371938	0.000232394	4.27716e-05	1.51146e-05	5.07227e-05	0.000209705	0.000194876	0.000642568	2.39409e-06	4.47931e-05	4.39748e-05	0.000133146	1.91493e-05	3.00176e-05	4.0778e-06	0.000545798	0.00594106	2.07811e-05	0.00558467	1.96441e-05	0.000380733	2.62651e-05	1.88472e-06	4.80868e-07	2.9834e-06
Mexico	0.000112634	0.000297958	1.63464e-05	7.07854e-06	0.00286435	0.00106332	0.000182183	6.89831e-05	6.54651e-05	0.00237709	6.22607e-06	3.11673e-06	2.44584e-05	1.99952e-05	9.85036e-06	0.00177895	7.19224e-05	2.03737e-05	2.38517e-06	4.30035e-06	3.62021e-05	0.00378821	0.000474342	0.00423331	0.00589925	0.000368598	6.78359e-05	2.39725e-05	8.04471e-05	0.000332603	0.000309073	0.00101914	3.79713e-06	7.10429e-05	6.97453e-05	0.000211176	3.03719e-05	4.76075e-05	6.46774e-06	0.000865679	0.00942285	3.29594e-05	0.00885742	3.11571e-05	0.000603844	4.1655e-05	2.98927e-06	7.62663e-07	4.73194e-06
Moldova	6.00862e-07	1.58949e-06	8.72001e-08	3.77597e-08	1.52798e-05	5.67237e-06	9.71882e-07	3.67986e-07	3.49224e-07	1.26808e-05	3.32144e-08	1.66266e-08	1.30474e-07	1.06666e-07	5.2548e-08	9.48989e-06	3.83664e-07	1.08685e-07	1.27239e-08	2.29406e-08	1.9312e-07	2.02085e-05	2.5304e-06	2.25827e-05	3.14707e-05	1.96625e-06	3.61868e-07	1.27884e-07	4.29169e-07	1.77429e-06	1.64884e-06	5.43656e-06	2.02562e-08	3.78974e-07	3.72065e-07	1.12652e-06	1.62021e-07	2.5397e-07	3.45017e-08	4.61799e-06	5.02664e-05	1.75828e-07	4.72506e-05	1.66207e-07	3.22125e-06	2.22214e-07	1.59464e-08	4.06837e-09	2.52431e-08
Morocco	6.72216e-06	1.77829e-05	9.75578e-07	4.22464e-07	0.000170949	6.34614e-05	1.08731e-05	4.11706e-06	3.90726e-06	0.000141869	3.71581e-07	1.86015e-07	1.45973e-06	1.19336e-06	5.87886e-07	0.000106172	4.29245e-06	1.21595e-06	1.42351e-07	2.5666e-07	2.16058e-06	0.000226089	2.83096e-05	0.00025265	0.000352079	2.19981e-05	4.04849e-06	1.43072e-06	4.80128e-06	1.98506e-05	1.84467e-05	6.08255e-05	2.26622e-07	4.23994e-06	4.16269e-06	1.26033e-05	1.81265e-06	2.84141e-06	3.8601e-07	5.16659e-05	0.000562368	1.96711e-06	0.000528641	1.85948e-06	3.6039e-05	2.48612e-06	1.78405e-07	4.55171e-08	2.82408e-07
Mozambique	1.5084e-06	3.99036e-06	2.18913e-07	9.4797e-08	3.83588e-05	1.42402e-05	2.43982e-06	9.23828e-07	8.76743e-07	3.18352e-05	8.33813e-08	4.17391e-08	3.27555e-07	2.67775e-07	1.31917e-07	2.38242e-05	9.63189e-07	2.72848e-07	3.19423e-08	5.75904e-08	4.84819e-07	5.07329e-05	6.35251e-06	5.66931e-05	7.90017e-05	4.93614e-06	9.08481e-07	3.21054e-07	1.07737e-06	4.45433e-06	4.13924e-06	1.36485e-05	5.08527e-08	9.51411e-07	9.34051e-07	2.82815e-06	4.06735e-07	6.37571e-07	8.66189e-08	1.15933e-05	0.000126191	4.41405e-07	0.000118622	4.17264e-07	8.08678e-06	5.57856e-07	4.00337e-08	1.02136e-08	6.33722e-08
Myanmar	1.67415e-06	4.42884e-06	2.42965e-07	1.05213e-07	4.25753e-05	1.58049e-05	2.70783e-06	1.02531e-06	9.73054e-07	3.53328e-05	9.25434e-08	4.63252e-08	3.63551e-07	2.97193e-07	1.46412e-07	2.6441e-05	1.06903e-06	3.02827e-07	3.54526e-08	6.39177e-08	5.38073e-07	5.63056e-05	7.0505e-06	6.29209e-05	8.7682e-05	5.47862e-06	1.00829e-06	3.56311e-07	1.19576e-06	4.94379e-06	4.59403e-06	1.5148e-05	5.64382e-08	1.05596e-06	1.03666e-06	3.13891e-06	4.51424e-07	7.07625e-07	9.61353e-08	1.28672e-05	0.000140057	4.89892e-07	0.000131654	4.63099e-07	8.97545e-06	6.19165e-07	4.44311e-08	1.13358e-08	7.03342e-08
Namibia	1.59999e-06	4.23254e-06	2.32205e-07	1.00553e-07	4.06888e-05	1.51049e-05	2.58801e-06	9.79912e-07	9.29972e-07	3.37676e-05	8.84442e-08	4.42756e-08	3.47439e-07	2.84039e-07	1.39927e-07	2.52706e-05	1.02169e-06	2.89418e-07	3.38823e-08	6.1088e-08	5.14263e-07	5.38124e-05	6.73822e-06	6.01346e-05	8.37994e-05	5.23593e-06	9.63622e-07	3.40531e-07	1.14278e-06	4.72481e-06	4.3906e-06	1.44773e-05	5.39399e-08	1.00918e-06	9.90746e-07	2.99972e-06	4.31438e-07	6.76294e-07	9.1878e-08	1.22971e-05	0.000133854	4.68198e-07	0.000125824	4.42578e-07	8.57777e-06	5.91735e-07	4.24631e-08	1.08339e-08	6.7219e-08
Netherlands	0.00154929	0.00409845	0.000224845	9.73666e-05	0.0393989	0.0146262	0.00250598	0.000948862	0.000900502	0.0326969	8.56425e-05	4.2871e-05	0.000336426	0.00027504	0.000135493	0.0244699	0.000989319	0.000280241	3.2809e-05	5.91531e-05	0.000497948	0.052107	0.00652459	0.0582303	0.0811431	0.00506998	0.000933107	0.000329747	0.00110658	0.00457491	0.00425141	0.0140184	5.22293e-05	0.00097721	0.000959365	0.00290489	0.000417773	0.000654855	8.89668e-05	0.0119076	0.129612	0.000453361	0.121837	0.000428557	0.00830601	0.000572973	4.11171e-05	1.04905e-05	6.50904e-05
New Zealand	2.93293e-05	7.75869e-05	4.25651e-06	1.84322e-06	0.000745864	0.000276876	4.74393e-05	1.79626e-05	1.70472e-05	0.000618987	1.62126e-06	8.11584e-07	6.36883e-06	5.20662e-06	2.56507e-06	0.000463227	1.87284e-05	5.30527e-06	6.21077e-07	1.11979e-06	9.42667e-06	0.000986438	0.000123517	0.00110233	0.00153611	9.59798e-05	1.76644e-05	6.24238e-06	2.09483e-05	8.66087e-05	8.04854e-05	0.000265378	9.88758e-07	1.84992e-05	1.81615e-05	5.49902e-05	7.90858e-06	1.23971e-05	1.6842e-06	0.000225419	0.00245367	8.58261e-06	0.00230647	8.11303e-06	0.000157241	1.08471e-05	7.78392e-07	1.98595e-07	1.23219e-06
Nicaragua	8.22903e-07	2.17687e-06	1.19425e-07	5.17144e-08	2.09264e-05	7.76863e-06	1.33102e-06	5.03964e-07	4.78293e-07	1.73669e-05	4.54865e-08	2.27708e-08	1.78691e-07	1.46083e-07	7.19657e-08	1.29969e-05	5.25454e-07	1.48849e-07	1.74258e-08	3.14171e-08	2.64486e-07	2.76774e-05	3.46547e-06	3.09277e-05	4.30979e-05	2.69279e-06	4.95603e-07	1.75142e-07	5.87758e-07	2.42998e-06	2.25814e-06	7.44564e-06	2.77411e-08	5.1903e-07	5.09547e-07	1.54284e-06	2.21893e-07	3.47822e-07	4.72532e-08	6.32447e-06	6.88429e-05	2.40804e-07	6.47131e-05	2.27626e-07	4.41176e-06	3.04331e-07	2.18393e-08	5.57193e-09	3.45706e-08
Niger	2.77436e-07	7.33959e-07	4.02656e-08	1.74362e-08	7.0556e-06	2.61937e-06	4.48773e-07	1.69921e-07	1.61261e-07	5.85541e-06	1.53366e-08	7.67737e-09	6.02468e-08	4.92543e-08	2.42642e-08	4.38193e-06	1.77164e-07	5.01848e-08	5.87529e-09	1.0593e-08	8.91733e-08	9.33133e-06	1.16843e-06	1.04278e-05	1.45313e-05	9.07921e-07	1.67099e-07	5.90512e-08	1.98165e-07	8.19283e-07	7.61363e-07	2.51041e-06	9.35351e-09	1.74997e-07	1.71803e-07	5.20177e-07	7.48133e-08	1.17271e-07	1.59319e-08	2.13238e-06	2.32108e-05	8.1189e-08	2.18184e-05	7.67456e-08	1.48744e-06	1.02608e-07	7.3633e-09	1.87863e-09	1.1656e-08
Nigeria	2.23708e-05	5.91786e-05	3.24649e-06	1.40589e-06	0.000568894	0.000211191	3.61843e-05	1.37008e-05	1.30025e-05	0.000472124	1.2366e-06	6.19038e-07	4.85788e-06	3.97124e-06	1.95643e-06	0.000353328	1.42848e-05	4.04645e-06	4.7373e-07	8.54106e-07	7.1902e-06	0.00075239	9.42106e-05	0.000840798	0.00117167	7.32072e-05	1.34731e-05	4.76126e-06	1.59783e-05	6.60591e-05	6.13888e-05	0.000202417	7.54174e-07	1.41102e-05	1.38524e-05	4.1943e-05	6.03232e-06	9.45573e-06	1.2846e-06	0.000171935	0.00187152	6.54626e-06	0.00175922	6.18808e-06	0.000119933	8.27338e-06	5.93698e-07	1.51475e-07	9.39837e-07
Norway	0.000268973	0.000711576	3.90369e-05	1.69044e-05	0.00684044	0.00253935	0.000435083	0.000164736	0.000156341	0.0056767	1.48688e-05	7.44309e-06	5.84087e-05	4.77503e-05	2.35238e-05	0.00424835	0.000171759	4.86553e-05	5.69608e-06	1.02697e-05	8.64532e-05	0.00904683	0.00113279	0.0101096	0.014088	0.000880236	0.000162001	5.72488e-05	0.00019212	0.0007943	0.00073814	0.00243383	9.06799e-06	0.000169659	0.000166561	0.000504321	7.25317e-05	0.000113695	1.5446e-05	0.00206735	0.0225029	7.87136e-05	0.0211528	7.44054e-05	0.00144207	9.948e-05	7.13871e-06	1.82132e-06	1.13006e-05
Pakistan	5.70984e-06	1.51046e-05	8.28638e-07	3.58834e-07	0.000145201	5.39042e-05	9.23548e-06	3.49683e-06	3.31863e-06	0.000120504	3.15624e-07	1.57998e-07	1.23989e-06	1.01361e-06	4.9935e-07	9.01802e-05	3.64596e-06	1.03281e-06	1.20912e-07	2.18e-07	1.83516e-06	0.000192039	2.40459e-05	0.000214597	0.000299054	1.86848e-05	3.43896e-06	1.21523e-06	4.07806e-06	1.68608e-05	1.56685e-05	5.16634e-05	1.9249e-07	3.60135e-06	3.53557e-06	1.07051e-05	1.53963e-06	2.41341e-06	3.27886e-07	4.3883e-05	0.000477681	1.67084e-06	0.000449027	1.57942e-06	3.06116e-05	2.11166e-06	1.51536e-07	3.86621e-08	2.39878e-07
Palau	9.57019e-08	2.53167e-07	1.38889e-08	6.01448e-09	2.43373e-06	9.03485e-07	1.54796e-07	5.86127e-08	5.5625e-08	2.01973e-06	5.29023e-09	2.64818e-09	2.07816e-08	1.69893e-08	8.36949e-09	1.51154e-06	6.1111e-08	1.7311e-08	2.02661e-09	3.65386e-09	3.07594e-08	3.2187e-06	4.03039e-07	3.59676e-06	5.01236e-06	3.13177e-07	5.76389e-08	2.03686e-08	6.83534e-08	2.82611e-07	2.62625e-07	8.65934e-07	3.22635e-09	6.03615e-08	5.92602e-08	1.7943e-07	2.58062e-08	4.04517e-08	5.49545e-09	7.35539e-07	8.00622e-06	2.80062e-08	7.52594e-06	2.64716e-08	5.13065e-07	3.5394e-08	2.53988e-09	6.48023e-10	4.0207e-09
Panama	1.42639e-05	3.77342e-05	2.07008e-06	8.96423e-07	0.000362735	0.00013466	2.30716e-05	8.73582e-06	8.29046e-06	0.000301043	7.88488e-07	3.94703e-07	3.09736e-06	2.53218e-06	1.24746e-06	0.000225286	9.10827e-06	2.58011e-06	3.02062e-07	5.44599e-07	4.5846e-06	0.000479746	6.00709e-05	0.00053611	0.000747062	4.6677e-05	8.59077e-06	3.03592e-06	1.01879e-05	4.21215e-05	3.91414e-05	0.000129064	4.80868e-07	8.99686e-06	8.83244e-06	2.67443e-05	3.84633e-06	6.02901e-06	8.19079e-07	0.000109629	0.00119331	4.17391e-06	0.0011217	3.94575e-06	7.64703e-05	5.27519e-06	3.78566e-07	9.6584e-08	5.99256e-07
Paraguay	2.20417e-06	5.83093e-06	3.19882e-07	1.38522e-07	5.60532e-05	2.08086e-05	3.56515e-06	1.34991e-06	1.28113e-06	4.6519e-05	1.21842e-07	6.09937e-08	4.78624e-07	3.91287e-07	1.92765e-07	3.48128e-05	1.40747e-06	3.98705e-07	4.6677e-08	8.41538e-08	7.08441e-07	7.41326e-05	9.28264e-06	8.28409e-05	0.000115443	7.21289e-06	1.3275e-06	4.69116e-07	1.57432e-06	6.50878e-06	6.04864e-06	1.99439e-05	7.43085e-08	1.39024e-06	1.36488e-06	4.13261e-06	5.94361e-07	9.31654e-07	1.26571e-07	1.69406e-05	0.000184399	6.45015e-07	0.000173335	6.09708e-07	1.18169e-05	8.15178e-07	5.8498e-08	1.49247e-08	9.2602e-08
Peru	1.92243e-05	5.08553e-05	2.78992e-06	1.20815e-06	0.000488872	0.000181487	3.10959e-05	1.17738e-05	1.11737e-05	0.000405715	1.06266e-06	5.31955e-07	4.17442e-06	3.4127e-06	1.68124e-06	0.000303617	1.22757e-05	3.47745e-06	4.07092e-07	7.33984e-07	6.17891e-06	0.00064657	8.09595e-05	0.000722538	0.00100686	6.29108e-05	1.15782e-05	4.09157e-06	1.37308e-05	5.6767e-05	5.27545e-05	0.000173944	6.481e-07	1.21253e-05	1.1904e-05	3.60441e-05	5.18367e-06	8.12578e-06	1.10391e-06	0.000147753	0.00160825	5.62546e-06	0.00151179	5.31777e-06	0.000103064	7.10964e-06	5.1021e-07	1.30171e-07	8.07632e-07
Philippines	2.85594e-05	7.55475e-05	4.14459e-06	1.79476e-06	0.00072626	0.00026961	4.61927e-05	1.74905e-05	1.6599e-05	0.000602723	1.57866e-06	7.90247e-07	6.20134e-06	5.06972e-06	2.49757e-06	0.000451067	1.82362e-05	5.16583e-06	6.04762e-07	1.09037e-06	9.17888e-06	0.000960512	0.000120269	0.00107334	0.00149573	9.3456e-05	1.71999e-05	6.07821e-06	2.03977e-05	8.43322e-05	7.83695e-05	0.000258393	9.62781e-07	1.80128e-05	1.7684e-05	5.35448e-05	7.70082e-06	1.2071e-05	1.63992e-06	0.000219494	0.00238917	8.357e-06	0.00224583	7.89966e-06	0.000153106	1.05619e-05	7.57922e-07	1.93374e-07	1.19979e-06
Poland	4.33298e-05	0.000114623	6.28827e-06	2.72312e-06	0.00110187	0.000409055	7.00844e-05	2.65378e-05	2.51842e-05	0.000914447	2.39514e-06	1.199e-06	9.40883e-06	7.6919e-06	3.78948e-06	0.00068435	2.76672e-05	7.83771e-06	9.17557e-07	1.65432e-06	1.39264e-05	0.00145731	0.000182476	0.0016285	0.00226936	0.000141793	2.60968e-05	9.22196e-06	3.09481e-05	0.00012795	0.000118903	0.000392051	1.46073e-06	2.73307e-05	2.6831e-05	8.12374e-05	1.16838e-05	1.83144e-05	2.48811e-06	0.00033301	0.0036248	1.26795e-05	0.00340735	1.19856e-05	0.000232297	1.60247e-05	1.14995e-06	2.93395e-07	1.82035e-06
Portugal	6.27349e-05	0.000165957	9.10444e-06	3.94244e-06	0.00159536	0.000592245	0.000101471	3.842e-05	3.64621e-05	0.00132399	3.46776e-06	1.73595e-06	1.36228e-05	1.11367e-05	5.48653e-06	0.000990823	4.00591e-05	1.13475e-05	1.32847e-06	2.39519e-06	2.01634e-05	0.00210995	0.000264206	0.00235781	0.00328575	0.000205295	3.77826e-05	1.3352e-05	4.48084e-05	0.000185253	0.000172152	0.000567645	2.11492e-06	3.95697e-05	3.88457e-05	0.000117621	1.69162e-05	2.65174e-05	3.60237e-06	0.000482168	0.00524817	1.83578e-05	0.00493334	1.73534e-05	0.000336324	2.32011e-05	1.66495e-06	4.24784e-07	2.63568e-06
Romania	1.1318e-05	2.99411e-05	1.64254e-06	7.1127e-07	0.000287812	0.000106847	1.83065e-05	6.93145e-06	6.57838e-06	0.000238858	6.25615e-07	3.13177e-07	2.45767e-06	2.00918e-06	9.89803e-07	0.000178757	7.22716e-06	2.04724e-06	2.39672e-07	4.32126e-07	3.63755e-06	0.000380656	4.76636e-05	0.00042537	0.00059278	3.70383e-05	6.81648e-06	2.40885e-06	8.08372e-06	3.34209e-05	3.10577e-05	0.000102407	3.81548e-07	7.13871e-06	7.00818e-06	2.12198e-05	3.05198e-06	4.78395e-06	6.4991e-07	8.6986e-05	0.000946848	3.312e-06	0.000890025	3.13075e-06	6.06776e-05	4.18564e-06	3.0038e-07	7.6636e-08	4.75489e-07
Russian Federation	0.000215933	0.000571214	3.13381e-05	1.35702e-05	0.00549112	0.00203852	0.000349275	0.000132246	0.000125505	0.00455707	1.19362e-05	5.97522e-06	4.68886e-05	3.83333e-05	1.88842e-05	0.00341041	0.000137885	3.90598e-05	4.57262e-06	8.24432e-06	6.94037e-05	0.0072626	0.000909374	0.00811558	0.0113093	0.000706631	0.000130051	4.59581e-05	0.000154228	0.000637648	0.000592551	0.00195381	7.27968e-06	0.000136197	0.000133709	0.000404849	5.82252e-05	9.12713e-05	1.23996e-05	0.0016596	0.0180646	6.31886e-05	0.0169809	5.97293e-05	0.00115765	7.98583e-05	5.73075e-06	1.46211e-06	9.07181e-06
Saudi Arabia	0.000166396	0.000440182	2.41487e-05	1.04573e-05	0.00423152	0.00157088	0.000269151	0.000101909	9.6714e-05	0.00351161	9.198e-06	4.60448e-06	3.61333e-05	2.95383e-05	1.45522e-05	0.00262804	0.000106253	3.00992e-05	3.52359e-06	6.35302e-06	5.3481e-05	0.0055964	0.000700767	0.00625386	0.00871492	0.000544523	0.000100217	3.54144e-05	0.000118849	0.000491371	0.000456624	0.0015056	5.60966e-06	0.000104953	0.000103036	0.000311979	4.48696e-05	7.03317e-05	9.55515e-06	0.00127889	0.0139205	4.86935e-05	0.0130854	4.6027e-05	0.00089209	6.15392e-05	4.41609e-06	1.1267e-06	6.99059e-06
Senegal	9.91434e-07	2.62268e-06	1.43883e-07	6.23066e-08	2.52122e-05	9.35962e-06	1.60361e-06	6.07184e-07	5.76236e-07	2.09236e-05	5.48041e-08	2.74352e-08	2.15288e-07	1.76001e-07	8.67056e-08	1.56589e-05	6.33084e-07	1.79333e-07	2.09947e-08	3.78515e-08	3.18658e-07	3.33444e-05	4.17519e-06	3.72626e-05	5.1926e-05	3.24445e-06	5.97114e-07	2.1101e-07	7.08109e-07	2.92758e-06	2.72058e-06	8.97061e-06	3.34234e-08	6.25335e-07	6.13914e-07	1.85882e-06	2.67341e-07	4.19048e-07	5.69302e-08	7.61975e-06	8.29403e-05	2.90132e-07	7.79667e-05	2.7425e-07	5.31522e-06	3.66661e-07	2.6311e-08	6.71323e-09	4.16524e-08
Serbia, Republic of	3.82492e-06	1.0118e-05	5.55077e-07	2.4037e-07	9.72672e-05	3.61078e-05	6.18656e-06	2.34247e-06	2.22309e-06	8.07199e-05	2.11426e-07	1.05838e-07	8.3055e-07	6.78997e-07	3.34489e-07	6.04099e-05	2.44235e-06	6.91845e-07	8.09952e-08	1.46032e-07	1.22933e-06	0.000128641	1.61075e-05	0.000143753	0.000200324	1.25164e-05	2.30357e-06	8.14057e-07	2.73179e-06	1.12945e-05	1.04958e-05	3.46088e-05	1.28942e-07	2.41245e-06	2.36839e-06	7.17108e-06	1.03136e-06	1.61667e-06	2.19632e-07	2.93956e-05	0.000319984	1.11925e-06	0.000300788	1.058e-06	2.05055e-05	1.41454e-06	1.01509e-07	2.5898e-08	1.60688e-07
Sierra Leone	1.44645e-07	3.82645e-07	2.09919e-08	9.09017e-09	3.67833e-06	1.36554e-06	2.33961e-07	8.85869e-08	8.40722e-08	3.05274e-06	7.99577e-09	4.0026e-09	3.14095e-08	2.56787e-08	1.265e-08	2.28455e-06	9.23624e-08	2.61631e-08	3.06294e-09	5.52247e-09	4.64909e-08	4.86476e-06	6.09147e-07	5.43631e-06	7.57565e-06	4.73347e-07	8.7116e-08	3.07849e-08	1.03311e-07	4.27129e-07	3.9692e-07	1.30879e-06	4.87623e-09	9.12331e-08	8.95684e-08	2.71191e-07	3.90037e-08	6.1139e-08	8.30601e-09	1.11171e-06	1.21008e-05	4.2328e-08	1.13748e-05	4.00107e-08	7.75461e-07	5.34938e-08	3.83894e-09	9.79427e-10	6.07694e-09
Singapore	0.000540291	0.0014293	7.84103e-05	3.39562e-05	0.0137398	0.00510057	0.000873913	0.000330895	0.000314044	0.0114026	2.98672e-05	1.49507e-05	0.000117325	9.59161e-05	4.72506e-05	0.00853341	0.000345017	9.77312e-05	1.14414e-05	2.06284e-05	0.000173656	0.0181717	0.00227537	0.0203064	0.0282968	0.00176807	0.000325414	0.000114995	0.000385908	0.00159546	0.00148265	0.00488872	1.82145e-05	0.000340786	0.000334565	0.00101298	0.00014569	0.000228373	3.10245e-05	0.0041525	0.045201	0.000158105	0.0424886	0.000149453	0.00289673	0.000199819	1.43391e-05	3.65845e-06	2.26989e-05
Slovak Republic	1.16384e-05	3.07875e-05	1.68904e-06	7.31409e-07	0.00029597	0.000109873	1.88248e-05	7.12774e-06	6.76447e-06	0.000245624	6.43332e-07	3.22049e-07	2.52726e-06	2.06608e-06	1.01784e-06	0.000183817	7.43162e-06	2.10521e-06	2.46458e-07	4.44362e-07	3.74079e-06	0.00039144	4.90122e-05	0.000437428	0.000609555	3.8086e-05	7.00946e-06	2.47707e-06	8.31264e-06	3.43666e-05	3.19372e-05	0.000105308	3.92357e-07	7.34086e-06	7.20677e-06	2.18207e-05	3.1384e-06	4.91932e-06	6.68315e-07	8.94511e-05	0.000973641	3.40582e-06	0.000915237	3.21947e-06	6.23958e-05	4.30418e-06	3.08869e-07	7.88054e-08	4.88949e-07
Slovenia	7.88131e-06	2.08494e-05	1.1438e-06	4.95322e-07	0.000200428	7.44054e-05	1.27481e-05	4.82703e-06	4.58103e-06	0.000166334	4.35669e-07	2.18092e-07	1.71145e-06	1.39914e-06	6.8927e-07	0.000124481	5.03276e-06	1.42563e-06	1.669e-07	3.00915e-07	2.53315e-06	0.000265073	3.31914e-05	0.000296225	0.000412777	2.57909e-05	4.74673e-06	1.67744e-06	5.62929e-06	2.32735e-05	2.16277e-05	7.13131e-05	2.6571e-07	4.97107e-06	4.88031e-06	1.47768e-05	2.12522e-06	3.33138e-06	4.52571e-07	6.05756e-05	0.000659342	2.30632e-06	0.000619803	2.18013e-06	4.22541e-05	2.91483e-06	2.0917e-07	5.33663e-08	3.31124e-07
Solomon Islands	1.12354e-07	2.97219e-07	1.63056e-08	7.06095e-09	2.85722e-06	1.06067e-06	1.81729e-07	6.88097e-08	6.53045e-08	2.37117e-06	6.21077e-09	3.10908e-09	2.43975e-08	1.99454e-08	9.82589e-09	1.77454e-06	7.1744e-08	2.0323e-08	2.37923e-09	4.28965e-09	3.61103e-08	3.77877e-06	4.73169e-07	4.22286e-06	5.88447e-06	3.6768e-07	6.76677e-08	2.39129e-08	8.02483e-08	3.31787e-07	3.08308e-07	1.0166e-06	3.7877e-09	7.0867e-08	6.9572e-08	2.10651e-07	3.02955e-08	4.74902e-08	6.45168e-09	8.63538e-07	9.39939e-06	3.28779e-08	8.8355e-06	3.10781e-08	6.0234e-07	4.1553e-08	2.98187e-09	7.60777e-10	4.72022e-09
South Africa	7.30645e-05	0.000193285	1.06037e-05	4.59174e-06	0.00185806	0.00068978	0.000118181	4.47472e-05	4.24682e-05	0.001542	4.0388e-06	2.02182e-06	1.58659e-05	1.29707e-05	6.38999e-06	0.001154	4.66566e-05	1.32164e-05	1.54725e-06	2.78966e-06	2.34838e-05	0.00245741	0.000307696	0.00274607	0.0038267	0.000239101	4.40054e-05	1.55508e-05	5.2186e-05	0.000215757	0.000200502	0.000661101	2.46318e-06	4.60856e-05	4.52443e-05	0.000136987	1.9702e-05	3.08843e-05	4.19558e-06	0.000561552	0.00611263	2.13809e-05	0.00574579	2.02111e-05	0.00039172	2.70222e-05	1.93912e-06	4.94736e-07	3.06957e-06
Spain	0.000328039	0.000867795	4.76075e-05	2.06156e-05	0.00834221	0.00309685	0.000530604	0.000200905	0.000190665	0.00692304	1.81332e-05	9.07742e-06	7.12341e-05	5.82354e-05	2.86894e-05	0.00518113	0.000209471	5.93367e-05	6.94675e-06	1.25245e-05	0.000105435	0.011033	0.0013815	0.012329	0.017181	0.0010735	0.000197568	6.98193e-05	0.0002343	0.000968695	0.000900196	0.00296811	1.1059e-05	0.000206906	0.000203128	0.000615036	8.84544e-05	0.000138657	1.8837e-05	0.00252122	0.0274428	9.59926e-05	0.025796	9.07411e-05	0.00175869	0.000121319	8.70599e-06	2.2212e-06	1.37816e-05
Sudan	6.04405e-07	1.5989e-06	8.77151e-08	3.7984e-08	1.53703e-05	5.70602e-06	9.77617e-07	3.70153e-07	3.51289e-07	1.27558e-05	3.34107e-08	1.6725e-08	1.31246e-07	1.07296e-07	5.2859e-08	9.54623e-06	3.85959e-07	1.09328e-07	1.27991e-08	2.30762e-08	1.94262e-07	2.03281e-05	2.54539e-06	2.27162e-05	3.16568e-05	1.9779e-06	3.64009e-07	1.28638e-07	4.31692e-07	1.78479e-06	1.65858e-06	5.46894e-06	2.0376e-08	3.81217e-07	3.74258e-07	1.1332e-06	1.6298e-07	2.55462e-07	3.47082e-08	4.64527e-06	5.05647e-05	1.76868e-07	4.7531e-05	1.67188e-07	3.24037e-06	2.2353e-07	1.60407e-08	4.09259e-09	2.53925e-08
Swaziland	4.13491e-07	1.09381e-06	6.00071e-08	2.59847e-08	1.0515e-05	3.90343e-06	6.688e-07	2.53231e-07	2.40327e-07	8.72639e-06	2.28562e-08	1.14416e-08	8.97876e-08	7.34035e-08	3.61613e-08	6.53045e-06	2.64027e-07	7.47929e-08	8.75596e-09	1.57866e-08	1.32896e-07	1.39065e-05	1.7413e-06	1.55403e-05	2.16557e-05	1.3531e-06	2.49027e-07	8.80032e-08	2.95332e-07	1.221e-06	1.13465e-06	3.7413e-06	1.39394e-08	2.6079e-07	2.56048e-07	7.75231e-07	1.11495e-07	1.7477e-07	2.37433e-08	3.17791e-06	3.4591e-05	1.20996e-07	3.25159e-05	1.14375e-07	2.21674e-06	1.52918e-07	1.09736e-08	2.79986e-09	1.73712e-08
Sweden	0.000257399	0.000680909	3.73544e-05	1.61758e-05	0.00654549	0.00242993	0.00041632	0.000157639	0.000149604	0.00543223	1.42282e-05	7.12239e-06	5.58926e-05	4.5693e-05	2.25103e-05	0.00406531	0.000164359	4.65598e-05	5.45058e-06	9.82716e-06	8.27287e-05	0.00865705	0.00108397	0.00967395	0.0134808	0.000842302	0.000155021	5.47837e-05	0.000183843	0.000760063	0.000706325	0.00232896	8.67744e-06	0.000162347	0.000159383	0.000482576	6.94063e-05	0.000108795	1.47804e-05	0.00197825	0.0215331	7.53206e-05	0.0202414	7.11984e-05	0.00137994	9.51921e-05	6.83101e-06	1.74286e-06	1.08137e-05
Switzerland	0.000773115	0.00204517	0.000112198	4.85864e-05	0.0196602	0.00729854	0.00125049	0.000473475	0.000449359	0.0163161	4.27359e-05	2.13929e-05	0.000167879	0.000137245	6.76116e-05	0.0122105	0.000493665	0.000139842	1.63714e-05	2.95179e-05	0.000248482	0.0260025	0.00325592	0.0290565	0.04049	0.00252994	0.000465623	0.000164545	0.000552196	0.00228294	0.00212152	0.00699518	2.60637e-05	0.000487623	0.000478726	0.00144949	0.000208466	0.000326765	4.43929e-05	0.00594183	0.0646774	0.000226232	0.0607974	0.000213853	0.00414485	0.000285926	2.05178e-05	5.23491e-06	3.24802e-05
Tanzania	1.02493e-06	2.7114e-06	1.48747e-07	6.44123e-08	2.60637e-05	9.67599e-06	1.65781e-06	6.27705e-07	5.95712e-07	2.16308e-05	5.66574e-08	2.83606e-08	2.22564e-07	1.81951e-07	8.96347e-08	1.61881e-05	6.54473e-07	1.85395e-07	2.17044e-08	3.91312e-08	3.29416e-07	3.44712e-05	4.31641e-06	3.85219e-05	5.36799e-05	3.35407e-06	6.17279e-07	2.18143e-07	7.32047e-07	3.02649e-06	2.8126e-06	9.27397e-06	3.45527e-08	6.46468e-07	6.34665e-07	1.92164e-06	2.76366e-07	4.33222e-07	5.88549e-08	7.87748e-06	8.57445e-05	2.99921e-07	8.06001e-05	2.83504e-07	5.49494e-06	3.7905e-07	2.72007e-08	6.94012e-09	4.30596e-08
Thailand	6.70329e-05	0.000177327	9.72825e-06	4.21266e-06	0.00170467	0.000632829	0.000108423	4.10534e-05	3.89604e-05	0.00141469	3.70536e-06	1.8549e-06	1.4556e-05	1.18997e-05	5.86229e-06	0.00105871	4.28047e-05	1.21251e-05	1.41951e-06	2.55921e-06	2.15449e-05	0.00225452	0.000282306	0.00251936	0.00351085	0.000219359	4.03727e-05	1.4267e-05	4.78777e-05	0.000197945	0.000183947	0.000606521	2.25982e-06	4.22796e-05	4.15071e-05	0.000125679	1.80753e-05	2.83325e-05	3.84913e-06	0.000515206	0.00560787	1.96156e-05	0.00527137	1.85423e-05	0.00035937	2.47908e-05	1.779e-06	4.53897e-07	2.81617e-06
Timor-Leste, Dem. Rep. of	3.00354e-06	7.9458e-06	4.35924e-07	1.88765e-07	7.63836e-05	2.83555e-05	4.85839e-06	1.83957e-06	1.74581e-06	6.339e-05	1.66036e-07	8.31162e-08	6.52255e-07	5.3323e-07	2.62676e-07	4.74393e-05	1.91799e-06	5.43325e-07	6.36067e-08	1.14679e-07	9.65406e-07	0.000101022	1.26495e-05	0.000112892	0.000157315	9.8292e-06	1.80901e-06	6.39279e-07	2.14536e-06	8.86966e-06	8.24254e-06	2.71777e-05	1.01259e-07	1.89454e-06	1.85994e-06	5.63158e-06	8.09927e-07	1.26958e-06	1.72481e-07	2.30854e-05	0.000251284	8.78961e-07	0.000236207	8.30856e-07	1.61032e-05	1.11087e-06	7.97155e-08	2.03383e-08	1.26191e-07
Togo	7.88768e-07	2.08662e-06	1.14472e-07	4.95704e-08	2.00589e-05	7.4464e-06	1.27583e-06	4.83086e-07	4.5846e-07	1.66467e-05	4.36026e-08	2.18268e-08	1.71283e-07	1.40026e-07	6.89831e-08	1.2458e-05	5.03684e-07	1.42677e-07	1.67033e-08	3.01145e-08	2.53519e-07	2.65302e-05	3.32195e-06	2.96454e-05	4.13108e-05	2.58113e-06	4.75055e-07	1.67879e-07	5.63387e-07	2.32924e-06	2.16453e-06	7.13692e-06	2.65914e-08	4.97514e-07	4.88439e-07	1.47885e-06	2.12693e-07	3.33393e-07	4.52953e-08	6.06241e-06	6.59877e-05	2.30818e-07	6.20287e-05	2.18189e-07	4.22872e-06	2.91712e-07	2.09338e-08	5.34096e-09	3.31379e-08
Tunisia	1.36544e-06	3.61205e-06	1.98162e-07	8.58108e-08	3.47235e-05	1.28904e-05	2.20858e-06	8.36261e-07	7.93637e-07	2.88169e-05	7.54786e-08	3.77826e-08	2.96505e-07	2.42397e-07	1.19415e-07	2.1566e-05	8.71899e-07	2.46988e-07	2.89138e-08	5.21325e-08	4.38856e-07	4.5925e-05	5.75038e-06	5.13192e-05	7.15145e-05	4.46835e-06	8.22367e-07	2.90616e-07	9.75247e-07	4.03217e-06	3.74691e-06	1.23548e-05	4.60321e-08	8.61244e-07	8.45515e-07	2.55997e-06	3.6819e-07	5.77153e-07	7.84077e-08	1.04946e-05	0.00011423	3.99572e-07	0.000107378	3.77699e-07	7.32047e-06	5.04984e-07	3.62378e-08	9.24567e-09	5.73636e-08
Turkey	3.78387e-05	0.000100097	5.49137e-06	2.37795e-06	0.000962245	0.000357203	6.12027e-05	2.31738e-05	2.19928e-05	0.000798557	2.09162e-06	1.04703e-06	8.21653e-06	6.71731e-06	3.3092e-06	0.000597624	2.41617e-05	6.84427e-06	8.01285e-07	1.44467e-06	1.21615e-05	0.00127262	0.000159349	0.00142213	0.00198177	0.000123823	2.27889e-05	8.05338e-06	2.70248e-05	0.000111734	0.000103834	0.000342366	1.27563e-06	2.3866e-05	2.34303e-05	7.09435e-05	1.02032e-05	1.59936e-05	2.17279e-06	0.00029082	0.00316542	1.10725e-05	0.0029755	1.04668e-05	0.000202858	1.39939e-05	1.00421e-06	2.56201e-07	1.58967e-06
Tuvalu	1.84676e-08	4.88541e-08	2.68004e-09	1.1606e-09	4.69626e-07	1.74344e-07	2.98697e-08	1.13103e-08	1.07339e-08	3.89757e-07	1.02085e-09	5.11026e-10	4.01025e-09	3.27835e-09	1.61509e-09	2.91687e-07	1.17924e-08	3.34056e-09	3.91083e-10	7.05101e-10	5.93571e-09	6.21128e-07	7.7773e-08	6.94088e-07	9.67242e-07	6.04329e-08	1.11224e-08	3.93046e-09	1.31904e-08	5.45339e-08	5.06768e-08	1.67099e-07	6.22581e-10	1.16481e-08	1.14355e-08	3.46241e-08	4.97973e-09	7.80585e-09	1.06047e-09	1.41938e-07	1.54498e-06	5.40419e-09	1.45229e-06	5.10847e-09	9.90083e-08	6.82999e-09	4.90122e-10	1.25047e-10	7.75869e-10
Uganda	9.70429e-07	2.56711e-06	1.40834e-07	6.09861e-08	2.46782e-05	9.16129e-06	1.56963e-06	5.94336e-07	5.64025e-07	2.04803e-05	5.36416e-08	2.6854e-08	2.10725e-07	1.72272e-07	8.48676e-08	1.53269e-05	6.19675e-07	1.75535e-07	2.05499e-08	3.7051e-08	3.11903e-07	3.26382e-05	4.08673e-06	3.64723e-05	5.08247e-05	3.17562e-06	5.84444e-07	2.06539e-07	6.9312e-07	2.86563e-06	2.66296e-06	8.78069e-06	3.27147e-08	6.12078e-07	6.00913e-07	1.81944e-06	2.61682e-07	4.10177e-07	5.57244e-08	7.45838e-06	8.11839e-05	2.83963e-07	7.63148e-05	2.68438e-07	5.20254e-06	3.58885e-07	2.57552e-08	6.57098e-09	4.07704e-08
Ukraine	2.11278e-05	5.58901e-05	3.06626e-06	1.32778e-06	0.000537283	0.000199457	3.41729e-05	1.29396e-05	1.22801e-05	0.000445892	1.16789e-06	5.84648e-07	4.58791e-06	3.75073e-06	1.84771e-06	0.000333699	1.34912e-05	3.8216e-06	4.47396e-07	8.06664e-07	6.79073e-06	0.000710582	8.8977e-05	0.00079407	0.00110656	6.91386e-05	1.27247e-05	4.49665e-06	1.50904e-05	6.23882e-05	5.79779e-05	0.000191169	7.12265e-07	1.3326e-05	1.30828e-05	3.9613e-05	5.6971e-06	8.93033e-06	1.21322e-06	0.000162383	0.00176751	6.18248e-06	0.00166148	5.84419e-06	0.000113269	7.81375e-06	5.60711e-07	1.4306e-07	8.87628e-07
United Kingdom	0.00239738	0.00634206	0.000347924	0.000150664	0.0609657	0.0226326	0.00387769	0.00146825	0.00139343	0.0505953	0.000132521	6.63395e-05	0.000520585	0.0004256	0.000209662	0.0378642	0.00153086	0.000433655	5.07686e-05	9.15313e-05	0.000770541	0.0806307	0.0100961	0.0901038	0.125561	0.00784536	0.00144388	0.000510235	0.00171232	0.00707931	0.00657889	0.0216919	8.08219e-05	0.00151212	0.00148451	0.00449486	0.000646443	0.00101333	0.000137665	0.0184256	0.200561	0.000701532	0.188528	0.000663166	0.0128529	0.000886634	6.36245e-05	1.6233e-05	0.000100719
United States	0.00418717	0.0110766	0.000607668	0.000263135	0.10648	0.0395289	0.00677263	0.00256431	0.00243366	0.0883677	0.000231453	0.000115864	0.000909221	0.000743315	0.000366176	0.0661305	0.00267367	0.000757386	8.86685e-05	0.000159864	0.00134578	0.140826	0.0176333	0.157369	0.219298	0.013702	0.00252176	0.000891172	0.00299054	0.0123644	0.01149	0.0378846	0.000141158	0.00264104	0.00259286	0.00785046	0.00112904	0.0017698	0.000240436	0.0321819	0.350294	0.00122528	0.329263	0.00115823	0.0224478	0.00154853	0.000111125	2.83504e-05	0.000175909
Uruguay	6.29847e-06	1.66617e-05	9.14064e-07	3.95824e-07	0.00016017	5.9459e-05	1.01876e-05	3.85729e-06	3.66074e-06	0.000132924	3.48153e-07	1.74286e-07	1.36768e-06	1.11811e-06	5.5082e-07	9.94774e-05	4.02172e-06	1.13929e-06	1.33375e-07	2.40472e-07	2.02435e-06	0.000211834	2.65251e-05	0.00023672	0.000329875	2.06111e-05	3.79331e-06	1.34053e-06	4.49869e-06	1.85989e-05	1.72838e-05	5.69888e-05	2.12333e-07	3.97252e-06	3.90012e-06	1.18087e-05	1.69835e-06	2.6622e-06	3.61664e-07	4.8408e-05	0.000526907	1.84309e-06	0.000495297	1.74224e-06	3.37676e-05	2.32934e-06	1.67155e-07	4.26466e-08	2.64614e-07
Vanuatu	1.17967e-07	3.12081e-07	1.71204e-08	7.41377e-09	2.99997e-06	1.1137e-06	1.90812e-07	7.22487e-08	6.85676e-08	2.48966e-06	6.52102e-09	3.26433e-09	2.56176e-08	2.09422e-08	1.03169e-08	1.86321e-06	7.53282e-08	2.13386e-08	2.49813e-09	4.50404e-09	3.79152e-08	3.96768e-06	4.96801e-07	4.43368e-06	6.17865e-06	3.86035e-07	7.1048e-08	2.5108e-08	8.42583e-08	3.48357e-07	3.23731e-07	1.0674e-06	3.97711e-09	7.44079e-08	7.30492e-08	2.21177e-07	3.18097e-08	4.98636e-08	6.77416e-09	9.06671e-07	9.86897e-06	3.45221e-08	9.27703e-06	3.26331e-08	6.32447e-07	4.36281e-08	3.13075e-09	7.98787e-10	4.95603e-09
Venez+A2:A128uela, Republica Bolivariana de	4.20527e-05	0.000111242	6.10294e-06	2.64282e-06	0.00106939	0.000396997	6.80169e-05	2.57552e-05	2.44416e-05	0.000887475	2.32452e-06	1.16364e-06	9.13147e-06	7.46501e-06	3.67757e-06	0.00066416	2.68514e-05	7.6065e-06	8.90484e-07	1.60553e-06	1.35157e-05	0.00141433	0.000177095	0.00158047	0.00220244	0.000137612	2.53264e-05	8.94996e-06	3.00354e-05	0.000124177	0.000115395	0.000380503	1.41765e-06	2.65225e-05	2.60382e-05	7.88411e-05	1.13391e-05	1.77745e-05	2.41474e-06	0.000323196	0.00351799	1.23056e-05	0.00330691	1.1632e-05	0.000225447	1.5552e-05	1.11602e-06	2.84727e-07	1.76667e-06
[truncated: 78 more columns]

## Sheet: 2015
	Angola	Argentina	Armenia, Republic of	Aruba	Australia	Austria	Bahrain, Kingdom of	Bangladesh	Belarus	Belgium	Benin	Bhutan	Bolivia	Bosnia and Herzegovina	Botswana	Brazil	Bulgaria	Burkina Faso	Burundi	Cabo Verde	Cambodia	Canada	Chile	China, P.R.: Hong Kong	China, P.R.: Mainland	Colombia	Costa Rica	Cote d'Ivoire	Croatia	Cyprus	Czech Republic	Denmark	Djibouti	Dominican Republic	Ecuador	Egypt	El Salvador	Estonia	Fiji	Finland	France	Georgia	Germany	Ghana	Greece	Guatemala	Guinea	Guinea-Bissau	Haiti
Angola	0	137.12	7.8232	3.7317	1454.5	601.83	94.088	32.561	34.598	1223.1	3.3131	1.4131	12.67	10.551	4.6794	773.77	45.288	10.217	1.1439	2.1801	16.917	1692.9	234.77	2203.8	2980.8	175.97	32.989	12.501	44.992	174.75	157.62	531.81	1.6345	34.715	31	91.325	14.984	25.304	3.2968	485.72	4962	16.108	4703.2	17.298	333.58	20.72	0.86203	0.42382	2.379
Argentina	165.94	0	25.098	11.972	4666.3	1930.8	301.85	104.46	110.99	3923.9	10.629	4.5334	40.647	33.85	15.012	2482.4	145.29	32.779	3.6699	6.994	54.273	5431.1	753.17	7070.2	9563	564.54	105.83	40.106	144.34	560.64	505.69	1706.1	5.2437	111.37	99.453	292.99	48.07	81.18	10.577	1558.3	15919	51.678	15089	55.494	1070.2	66.473	2.7656	1.3597	7.6322
Armenia, Republic of	2.6889	7.1277	0	0.19399	75.61	31.285	4.891	1.6926	1.7985	63.58	0.17222	0.073457	0.65862	0.54848	0.24325	40.223	2.3542	0.53113	0.059465	0.11333	0.87941	88.002	12.204	114.56	154.95	9.1474	1.7149	0.64985	2.3388	9.0842	8.1939	27.645	0.084965	1.8046	1.6115	4.7474	0.7789	1.3154	0.17138	25.249	257.94	0.83735	244.49	0.89919	17.341	1.0771	0.044811	0.022032	0.12367
Aruba	1.6761	4.4431	0.2535	0	47.132	19.502	3.0488	1.0551	1.1211	39.633	0.10736	0.045789	0.41055	0.3419	0.15163	25.073	1.4675	0.33108	0.037068	0.070643	0.54818	54.856	7.6074	71.413	96.591	5.7021	1.069	0.40509	1.4579	5.6627	5.1077	17.233	0.052963	1.1249	1.0045	2.9593	0.48553	0.81996	0.10683	15.739	160.79	0.52197	152.4	0.56051	10.809	0.67141	0.027933	0.013733	0.077089
Australia	954.25	2529.6	144.32	68.844	0	11103	1735.7	600.69	638.26	22564	61.12	26.069	233.74	194.65	86.327	14275	835.49	188.49	21.104	40.218	312.09	31231	4331	40657	54991	3246.3	608.59	230.62	830.02	3223.9	2907.9	9810.9	30.153	640.43	571.89	1684.8	276.42	466.82	60.82	8960.7	91540	297.17	86766	319.11	6154	382.25	15.903	7.8187	43.888
Austria	581.02	1540.2	87.876	41.917	16338	0	1056.9	365.75	388.63	13739	37.215	15.873	142.32	118.52	52.562	8691.5	508.71	114.77	12.849	24.488	190.03	19016	2637.1	24755	33483	1976.6	370.56	140.42	505.38	1963	1770.6	5973.7	18.36	389.95	348.21	1025.8	168.31	284.24	37.032	5456	55737	180.94	52830	194.3	3747	232.74	9.683	4.7607	26.723
Bahrain, Kingdom of	107.21	284.21	16.216	7.7349	3014.8	1247.5	0	67.491	71.712	2535.2	6.8671	2.929	26.261	21.87	9.6992	1603.8	93.871	21.178	2.3711	4.5187	35.065	3508.9	486.62	4568	6178.5	364.74	68.378	25.912	93.257	362.22	326.72	1102.3	3.3879	71.956	64.255	189.29	31.057	52.449	6.8334	1006.8	10285	33.388	9748.6	35.854	691.43	42.947	1.7868	0.87848	4.9311
Bangladesh	20.371	54	3.081	1.4696	572.82	237.02	37.054	0	13.625	481.68	1.3048	0.5565	4.9897	4.1553	1.8429	304.73	17.836	4.0239	0.45051	0.85856	6.6624	666.7	92.457	867.92	1173.9	69.301	12.992	4.9232	17.719	68.822	62.076	209.44	0.64369	13.672	12.208	35.966	5.9009	9.9654	1.2984	191.29	1954.1	6.3437	1852.2	6.8122	131.37	8.16	0.33949	0.16691	0.9369
Belarus	8.2736	21.932	1.2513	0.59689	232.65	96.264	15.049	5.2082	0	195.63	0.52993	0.22602	2.0265	1.6877	0.74847	123.76	7.2439	1.6343	0.18297	0.3487	2.7059	270.78	37.551	352.5	476.79	28.146	5.2766	1.9996	7.1965	27.952	25.212	85.063	0.26144	5.5527	4.9585	14.608	2.3966	4.0474	0.52733	77.692	793.68	2.5765	752.28	2.7668	53.357	3.3142	0.13788	0.067791	0.38052
Belgium	1325.2	3512.9	200.43	95.605	37264	15419	2410.5	834.2	886.37	0	84.879	36.203	324.59	270.31	119.88	19824	1160.3	261.77	29.307	55.852	433.41	43371	6014.6	56461	76367	4508.2	845.16	320.27	1152.7	4477.1	4038.3	13625	41.874	889.39	794.2	2339.7	383.87	648.28	84.462	12444	127120	412.68	120490	443.16	8546.2	530.83	22.085	10.858	60.949
Benin	2.3258	6.1654	0.35177	0.1678	65.402	27.062	4.2307	1.4641	1.5557	54.996	0	0.063539	0.5697	0.47443	0.21041	34.793	2.0364	0.45943	0.051437	0.098027	0.76068	76.121	10.556	99.095	134.03	7.9125	1.4833	0.56212	2.0231	7.8578	7.0876	23.913	0.073494	1.561	1.3939	4.1064	0.67374	1.1378	0.14824	21.841	223.12	0.7243	211.48	0.77779	14.999	0.93167	0.038761	0.019057	0.10697
Bhutan	0.64301	1.7045	0.097252	0.04639	18.081	7.4815	1.1696	0.40477	0.43009	15.204	0.041185	0	0.1575	0.13116	0.05817	9.6188	0.56298	0.12701	0.01422	0.027101	0.2103	21.045	2.9184	27.396	37.055	2.1875	0.41009	0.1554	0.5593	2.1724	1.9595	6.611	0.020318	0.43155	0.38536	1.1353	0.18626	0.31456	0.040983	6.0381	61.683	0.20024	58.466	0.21503	4.1468	0.25757	0.010716	0.0052686	0.029574
Bolivia	13.212	35.022	1.9982	0.95315	371.51	153.72	24.032	8.3167	8.8369	312.4	0.84622	0.36093	0	2.695	1.1952	197.63	11.567	2.6097	0.29218	0.55683	4.321	432.4	59.964	562.9	761.36	44.946	8.426	3.193	11.492	44.635	40.26	135.83	0.41748	8.8669	7.918	23.326	3.8271	6.4632	0.84206	124.06	1267.4	4.1143	1201.3	4.4182	85.203	5.2923	0.22018	0.10825	0.60764
Bosnia and Herzegovina	4.825	12.79	0.72976	0.3481	135.68	56.14	8.7766	3.0373	3.2273	114.09	0.30905	0.13181	1.1819	0	0.4365	72.178	4.2245	0.9531	0.10671	0.20336	1.5781	157.92	21.899	205.58	278.06	16.415	3.0773	1.1661	4.1969	16.301	14.703	49.608	0.15247	3.2383	2.8917	8.5189	1.3977	2.3604	0.30753	45.309	462.86	1.5026	438.72	1.6136	31.117	1.9328	0.080412	0.039535	0.22192
Botswana	8.2774	21.942	1.2519	0.59717	232.76	96.308	15.056	5.2106	5.5365	195.72	0.53017	0.22613	2.0275	1.6884	0	123.82	7.2472	1.635	0.18306	0.34887	2.7072	270.9	37.569	352.67	477.01	28.159	5.279	2.0005	7.1998	27.965	25.224	85.103	0.26156	5.5553	4.9607	14.614	2.3978	4.0493	0.52757	77.728	794.04	2.5777	752.63	2.7681	53.381	3.3157	0.13795	0.067822	0.3807
Brazil	459.64	1218.4	69.519	33.161	12925	5348	836.08	289.34	307.44	10869	29.44	12.557	112.59	93.759	41.582	0	402.44	90.794	10.165	19.372	150.33	15043	2086.2	19584	26488	1563.7	293.15	111.09	399.81	1552.9	1400.7	4725.7	14.524	308.48	275.47	811.53	133.15	224.86	29.296	4316.2	44093	143.14	41794	153.71	2964.3	184.12	7.6602	3.7661	21.14
Bulgaria	25.427	67.404	3.8458	1.8344	715.01	295.85	46.252	16.006	17.007	601.25	1.6286	0.69464	6.2282	5.1867	2.3003	380.37	0	5.0227	0.56233	1.0717	8.3161	832.19	115.41	1083.4	1465.3	86.503	16.217	6.1453	22.117	85.905	77.485	261.43	0.80347	17.065	15.239	44.894	7.3657	12.439	1.6206	238.77	2439.2	7.9184	2312	8.5032	163.98	10.186	0.42376	0.20834	1.1695
Burkina Faso	8.9219	23.65	1.3494	0.64366	250.88	103.81	16.229	5.6163	5.9675	210.96	0.57145	0.24374	2.1853	1.8199	0.80712	133.46	7.8115	0	0.19731	0.37603	2.9179	292	40.494	380.13	514.15	30.352	5.6901	2.1563	7.7604	30.142	27.188	91.729	0.28192	5.9878	5.347	15.752	2.5844	4.3646	0.56865	83.78	855.87	2.7784	811.23	2.9836	57.538	3.5739	0.14869	0.073103	0.41034
Burundi	0.39664	1.0514	0.05999	0.028616	11.153	4.615	0.72148	0.24969	0.2653	9.3789	0.025405	0.010836	0.097155	0.080908	0.035883	5.9334	0.34728	0.078349	0	0.016717	0.12972	12.981	1.8002	16.899	22.858	1.3494	0.25297	0.095862	0.34501	1.34	1.2087	4.078	0.012533	0.2662	0.23771	0.7003	0.1149	0.19404	0.025281	3.7246	38.05	0.12352	36.065	0.13264	2.558	0.15888	0.0066103	0.00325	0.018243
Cabo Verde	0.67842	1.7984	0.10261	0.048944	19.077	7.8935	1.234	0.42706	0.45377	16.042	0.043453	0.018534	0.16617	0.13839	0.061374	10.149	0.59399	0.13401	0.015003	0	0.22188	22.203	3.0791	28.905	39.096	2.308	0.43267	0.16396	0.5901	2.292	2.0674	6.9751	0.021437	0.45531	0.40659	1.1978	0.19652	0.33188	0.04324	6.3706	65.08	0.21127	61.686	0.22687	4.3751	0.27176	0.011306	0.0055587	0.031202
Cambodia	11.287	29.919	1.7071	0.81427	317.38	131.32	20.53	7.1049	7.5493	266.88	0.72292	0.30834	2.7646	2.3023	1.0211	168.84	9.882	2.2295	0.24961	0.4757	0	369.39	51.227	480.88	650.43	38.397	7.1983	2.7278	9.8174	38.132	34.394	116.04	0.35665	7.575	6.7643	19.927	3.2695	5.5215	0.71937	105.99	1082.7	3.5148	1026.3	3.7744	72.788	4.5212	0.1881	0.092479	0.5191
Canada	1783.8	4728.6	269.79	128.69	50160	20755	3244.7	1122.9	1193.1	42180	114.26	48.732	436.94	363.87	161.38	26684	1561.8	352.36	39.45	75.183	583.41	0	8096.3	76002	102800	6068.5	1137.7	431.12	1551.6	6026.6	5435.9	18340	56.367	1197.2	1069.1	3149.5	516.73	872.65	113.69	16751	171120	555.51	162200	596.54	11504	714.55	29.728	14.616	82.043
Chile	205.35	544.36	31.059	14.815	5774.5	2389.3	373.53	129.27	137.35	4855.8	13.153	5.61	50.3	41.889	18.578	3071.9	179.8	40.564	4.5415	8.655	67.162	6720.9	0	8749.3	11834	698.61	130.97	49.631	178.62	693.78	625.78	2111.3	6.489	137.82	123.07	362.57	59.486	100.46	13.089	1928.4	19700	63.95	18672	68.673	1324.3	82.26	3.4223	1.6826	9.4448
China, P.R.: Hong Kong	2664.8	7064	403.04	192.25	74934	31006	4847.3	1677.5	1782.4	63012	170.68	72.8	652.73	543.58	241.08	39863	2333.2	526.39	58.934	112.31	871.55	87215	12095	0	153570	9065.7	1699.5	644.04	2317.9	9003	8120.6	27398	84.206	1788.5	1597.1	4704.9	771.93	1303.6	169.85	25024	255640	829.87	242300	891.15	17186	1067.5	44.411	21.835	122.56
China, P.R.: Mainland	3758.8	9964.1	568.51	271.18	105700	43735	6837.2	2366.2	2514.2	88881	240.76	102.69	920.7	766.74	340.05	56229	3291	742.49	83.128	158.42	1229.3	123020	17060	160150	0	12787	2397.3	908.45	3269.5	12699	11454	38646	118.78	2522.7	2252.7	6636.5	1088.8	1838.8	239.57	35297	360580	1170.6	341780	1257	24241	1505.7	62.643	30.799	172.88
Colombia	91.121	241.55	13.782	6.5738	2562.3	1060.2	165.75	57.36	60.947	2154.6	5.8363	2.4893	22.319	18.587	8.2433	1363.1	79.78	17.999	2.0152	3.8404	29.801	2982.2	413.57	3882.3	5251.1	0	58.114	22.022	79.258	307.85	277.67	936.84	2.8793	61.155	54.61	160.88	26.395	44.576	5.8077	855.66	8741.1	28.376	8285.2	30.472	587.64	36.5	1.5186	0.74661	4.1909
Costa Rica	15.872	42.074	2.4006	1.1451	446.32	184.67	28.871	9.9914	10.616	375.31	1.0166	0.43361	3.8877	3.2376	1.4359	237.43	13.897	3.1352	0.35102	0.66896	5.191	519.47	72.039	676.25	914.67	53.996	0	3.836	13.806	53.623	48.367	163.19	0.50154	10.652	9.5124	28.023	4.5977	7.7646	1.0116	149.05	1522.6	4.9428	1443.2	5.3078	102.36	6.3579	0.26452	0.13005	0.73
Cote d'Ivoire	12.727	33.738	1.9249	0.9182	357.88	148.08	23.151	8.0117	8.5128	300.94	0.81519	0.34769	3.1174	2.5961	1.1514	190.39	11.143	2.514	0.28147	0.53641	4.1625	416.54	57.765	542.26	733.44	43.298	8.117	0	11.07	42.999	38.784	130.85	0.40217	8.5417	7.6276	22.471	3.6868	6.2262	0.81119	119.51	1220.9	3.9634	1157.2	4.2562	82.078	5.0982	0.21211	0.10428	0.58536
Croatia	20.606	54.623	3.1165	1.4866	579.43	239.75	37.481	12.971	13.782	487.24	1.3198	0.56293	5.0472	4.2032	1.8641	308.24	18.041	4.0703	0.4557	0.86847	6.7392	674.39	93.523	877.93	1187.5	70.1	13.142	4.98	0	69.616	62.793	211.85	0.65112	13.829	12.349	36.381	5.969	10.08	1.3133	193.5	1976.7	6.4169	1873.6	6.8908	132.89	8.2541	0.34341	0.16884	0.94771
Cyprus	152.65	404.66	23.088	11.013	4292.5	1776.1	277.67	96.094	102.1	3609.6	9.7774	4.1703	37.391	31.138	13.81	2283.5	133.65	30.154	3.376	6.4338	49.926	4996	692.84	6503.9	8797	519.32	97.357	36.893	132.78	0	465.18	1569.5	4.8236	102.45	91.487	269.52	44.22	74.678	9.7295	1433.5	14644	47.538	13880	51.049	984.46	61.148	2.544	1.2508	7.0208
Czech Republic	114.33	303.07	17.292	8.2483	3214.9	1330.3	207.97	71.971	76.472	2703.4	7.323	3.1234	28.005	23.321	10.343	1710.3	100.1	22.584	2.5285	4.8187	37.393	3741.9	518.91	4871.2	6588.6	388.95	72.917	27.632	99.447	386.26	0	1175.5	3.6127	76.732	68.52	201.86	33.119	55.931	7.287	1073.6	10968	35.604	10396	38.234	737.32	45.798	1.9054	0.93679	5.2584
Denmark	570.05	1511.1	86.218	41.126	16030	6632.6	1036.9	358.85	381.29	13479	36.512	15.573	139.63	116.28	51.57	8527.5	499.11	112.6	12.607	24.026	186.44	18657	2587.3	24288	32851	1939.3	363.56	137.77	495.84	1925.9	1737.1	0	18.013	382.59	341.64	1006.5	165.13	278.87	36.333	5353	54685	177.52	51833	190.63	3676.3	228.35	9.5002	4.6708	26.218
Djibouti	1.0054	2.6653	0.15207	0.072537	28.273	11.698	1.8289	0.63292	0.67251	23.775	0.064399	0.027468	0.24628	0.20509	0.090958	15.041	0.88031	0.19861	0.022236	0.042376	0.32884	32.906	4.5634	42.838	57.941	3.4205	0.64124	0.243	0.87455	3.3969	3.0639	10.337	0	0.67479	0.60258	1.7752	0.29125	0.49187	0.064083	9.4415	96.452	0.31311	91.421	0.33623	6.4842	0.40275	0.016756	0.0082383	0.046243
Dominican Republic	8.2177	21.784	1.2429	0.59286	231.08	95.614	14.948	5.173	5.4965	194.31	0.52635	0.2245	2.0129	1.6763	0.74342	122.93	7.195	1.6233	0.18174	0.34635	2.6876	268.95	37.298	350.12	473.57	27.956	5.241	1.9861	7.1479	27.763	25.042	84.489	0.25967	0	4.925	14.509	2.3805	4.0201	0.52377	77.167	788.32	2.5591	747.2	2.7481	52.996	3.2918	0.13695	0.067333	0.37795
Ecuador	21.536	57.089	3.2572	1.5537	605.59	250.58	39.174	13.557	14.405	509.24	1.3794	0.58834	5.2751	4.393	1.9483	322.16	18.856	4.2541	0.47628	0.90768	7.0435	704.84	97.746	917.57	1241.1	73.265	13.735	5.2049	18.732	72.759	65.628	221.42	0.68052	14.454	0	38.023	6.2385	10.535	1.3726	202.23	2065.9	6.7067	1958.2	7.202	138.89	8.6268	0.35891	0.17646	0.9905
Egypt	25.961	68.818	3.9264	1.8729	730.01	302.06	47.222	16.342	17.364	613.86	1.6628	0.70922	6.3589	5.2955	2.3486	388.35	22.73	5.1281	0.57413	1.0942	8.4906	849.65	117.83	1106.1	1496.1	88.318	16.557	6.2743	22.581	87.708	79.111	266.91	0.82033	17.423	15.559	0	7.5202	12.7	1.6546	243.78	2490.4	8.0846	2360.5	8.6816	167.42	10.399	0.43265	0.21271	1.194
El Salvador	5.3836	14.271	0.81424	0.3884	151.38	62.639	9.7926	3.389	3.6009	127.3	0.34482	0.14707	1.3187	1.0982	0.48703	80.534	4.7136	1.0634	0.11906	0.2269	1.7607	176.2	24.435	229.37	310.24	18.315	3.4335	1.3011	4.6828	18.188	16.406	55.351	0.17012	3.6132	3.2265	9.5051	0	2.6337	0.34313	50.554	516.45	1.6765	489.51	1.8003	34.719	2.1565	0.089721	0.044111	0.24761
Estonia	18.968	50.28	2.8688	1.3684	533.36	220.69	34.502	11.94	12.687	448.5	1.2149	0.51817	4.646	3.8691	1.7159	283.74	16.607	3.7467	0.41948	0.79942	6.2035	620.78	86.088	808.13	1093.1	64.527	12.097	4.5841	16.498	64.081	57.801	195.01	0.59936	12.73	11.368	33.489	5.4945	0	1.2089	178.11	1819.6	5.9068	1724.7	6.343	122.32	7.5979	0.31611	0.15541	0.87237
Fiji	1.0272	2.723	0.15536	0.074108	28.885	11.952	1.8685	0.64663	0.68707	24.289	0.065794	0.028062	0.25161	0.20953	0.092928	15.366	0.89938	0.20291	0.022717	0.043294	0.33596	33.619	4.6623	43.766	59.196	3.4946	0.65513	0.24826	0.89349	3.4704	3.1303	10.561	0.032459	0.68941	0.61563	1.8136	0.29756	0.50252	0	9.646	98.54	0.31989	93.401	0.34352	6.6246	0.41148	0.017119	0.0084167	0.047244
Finland	465.69	1234.5	70.433	33.597	13095	5418.4	847.08	293.15	311.49	11012	29.828	12.722	114.07	94.993	42.129	6966.3	407.73	91.988	10.299	19.627	152.31	15241	2113.6	19841	26837	1584.3	297	112.55	405.07	1573.3	1419.1	4787.9	14.715	312.54	279.1	822.21	134.9	227.82	29.681	0	44673	145.02	42344	155.73	3003.3	186.54	7.761	3.8157	21.418
France	4296.6	11390	649.84	309.98	120820	49992	7815.4	2704.7	2873.9	101600	275.2	117.38	1052.4	876.43	388.7	64273	3761.9	848.71	95.021	181.09	1405.2	140620	19501	183060	247600	14617	2740.2	1038.4	3737.3	14516	13093	44175	135.77	2883.6	2575	7586	1244.6	2101.9	273.85	40347	0	1338	390670	1436.8	27709	1721.1	71.605	35.205	197.61
Georgia	4.4428	11.777	0.67195	0.32052	124.93	51.692	8.0813	2.7967	2.9716	105.05	0.28456	0.12137	1.0882	0.90625	0.40192	66.46	3.8899	0.87759	0.098254	0.18725	1.453	145.4	20.164	189.29	256.03	15.114	2.8335	1.0737	3.8644	15.01	13.539	45.678	0.14039	2.9817	2.6626	7.844	1.287	2.1734	0.28317	41.719	426.19	0	403.96	1.4857	28.652	1.7797	0.074041	0.036403	0.20433
Germany	5239.6	13889	792.46	378.01	147340	60963	9530.7	3298.3	3504.6	123890	335.6	143.14	1283.4	1068.8	474	78379	4587.5	1035	115.88	220.83	1713.6	171480	23781	223240	301950	17825	3341.6	1266.3	4557.5	17702	15967	53870	165.57	3516.5	3140.2	9250.9	1517.8	2563.2	333.95	49202	502630	1631.7	0	1752.2	33790	2098.8	87.321	42.931	240.98
Ghana	3.303	8.7558	0.49957	0.2383	92.88	38.431	6.0082	2.0792	2.2093	78.103	0.21156	0.090235	0.80906	0.67376	0.29881	49.41	2.892	0.65245	0.073048	0.13921	1.0803	108.1	14.992	140.73	190.35	11.237	2.1066	0.79829	2.873	11.159	10.065	33.96	0.10437	2.2168	1.9796	5.8318	0.95681	1.6159	0.21052	31.017	316.86	1.0286	300.33	0	21.301	1.3231	0.055047	0.027064	0.15192
Greece	163.28	432.83	24.696	11.78	4591.4	1899.8	297.01	102.79	109.21	3860.9	10.458	4.4607	39.995	33.307	14.771	2442.5	142.96	32.253	3.611	6.8818	53.402	5343.9	741.09	6956.8	9409.6	555.48	104.14	39.462	142.03	551.64	497.57	1678.8	5.1595	109.59	97.857	288.29	47.299	79.878	10.407	1533.3	15664	50.848	14847	54.604	0	65.406	2.7212	1.3379	7.5097
Guatemala	10.28	27.249	1.5547	0.74161	289.06	119.6	18.698	6.4709	6.8756	243.07	0.65841	0.28082	2.5179	2.0968	0.92995	153.77	9.0002	2.0305	0.22734	0.43325	3.362	336.43	46.656	437.97	592.38	34.971	6.556	2.4844	8.9413	34.729	31.325	105.69	0.32482	6.899	6.1607	18.149	2.9777	5.0288	0.65518	96.529	986.11	3.2012	934.68	3.4376	66.293	0	0.17131	0.084227	0.47278
Guinea	0.42033	1.1142	0.063573	0.030324	11.819	4.8906	0.76457	0.2646	0.28114	9.939	0.026922	0.011483	0.10296	0.08574	0.038025	6.2877	0.36802	0.083028	0.0092957	0.017716	0.13747	13.757	1.9078	17.909	24.223	1.4299	0.26807	0.10159	0.36561	1.4201	1.2809	4.3216	0.013282	0.2821	0.25191	0.74212	0.12176	0.20563	0.02679	3.9471	40.322	0.1309	38.219	0.14056	2.7107	0.16837	0	0.003444	0.019332
Guinea-Bissau	0.308	0.81646	0.046584	0.022221	8.6608	3.5836	0.56025	0.19388	0.20601	7.2829	0.019728	0.0084142	0.075442	0.062827	0.027864	4.6074	0.26967	0.06084	0.0068115	0.012981	0.10073	10.08	1.3979	13.123	17.749	1.0478	0.19643	0.074438	0.2679	1.0406	0.93858	3.1667	0.0097325	0.20671	0.18459	0.5438	0.08922	0.15067	0.019631	2.8922	29.546	0.095916	28.005	0.103	1.9863	0.12338	0.005133	0	0.014166
Haiti	1.7379	4.6068	0.26284	0.12538	48.868	20.22	3.1611	1.094	1.1624	41.093	0.11131	0.047476	0.42568	0.35449	0.15722	25.997	1.5216	0.34328	0.038434	0.073246	0.56838	56.877	7.8877	74.044	100.15	5.9122	1.1084	0.42001	1.5116	5.8713	5.2959	17.868	0.054915	1.1664	1.0415	3.0683	0.50342	0.85017	0.11077	16.319	166.71	0.5412	158.02	0.58117	11.208	0.69614	0.028962	0.014239	0
Honduras	4.8737	12.919	0.73713	0.35161	137.05	56.707	8.8652	3.068	3.2599	115.24	0.31217	0.13314	1.1938	0.99415	0.44091	72.907	4.2672	0.96271	0.10778	0.20541	1.594	159.51	22.12	207.65	280.86	16.58	3.1083	1.1779	4.2393	16.466	14.852	50.109	0.154	3.271	2.9209	8.6049	1.4118	2.3842	0.31063	45.766	467.53	1.5178	443.15	1.6298	31.431	1.9523	0.081223	0.039934	0.22416
Hungary	179.01	474.52	27.074	12.914	5033.6	2082.8	325.61	112.68	119.73	4232.8	11.465	4.8903	43.846	36.514	16.194	2677.8	156.73	35.359	3.9588	7.5446	58.545	5858.6	812.46	7626.8	10316	608.98	114.16	43.263	155.7	604.77	545.49	1840.4	5.6564	120.14	107.28	316.05	51.854	87.57	11.409	1680.9	17172	55.745	16276	59.862	1154.4	71.705	2.9832	1.4667	8.233
Iceland	23.185	61.461	3.5067	1.6727	651.96	269.77	42.174	14.595	15.508	548.24	1.485	0.6334	5.6791	4.7294	2.0975	346.83	20.3	4.5798	0.51275	0.97719	7.5829	758.82	105.23	987.84	1336.1	78.876	14.787	5.6035	20.167	78.331	70.654	238.38	0.73263	15.561	13.895	40.935	6.7162	11.342	1.4778	217.72	2224.2	7.2203	2108.2	7.7535	149.52	9.2875	0.3864	0.18997	1.0664
India	324.43	860.01	49.068	23.406	9122.8	3774.8	590.13	204.23	217	7671.4	20.78	8.863	79.467	66.178	29.35	4853.2	284.05	64.085	7.1749	13.674	106.11	10618	1472.5	13823	18696	1103.7	206.91	78.409	282.19	1096.1	988.64	3335.6	10.252	217.74	194.43	572.8	93.979	158.71	20.678	3046.5	31122	101.03	29499	108.49	2092.3	129.96	5.4068	2.6583	14.921
Indonesia	129.72	343.85	19.619	9.3582	3647.5	1509.3	235.95	81.655	86.762	3067.2	8.3083	3.5437	31.773	26.46	11.735	1940.4	113.57	25.623	2.8687	5.4671	42.424	4245.4	588.74	5526.6	7475.2	441.29	82.728	31.35	112.83	438.24	395.29	1333.6	4.0989	87.057	77.74	229.02	37.575	63.457	8.2676	1218.1	12443	40.395	11795	43.378	836.54	51.96	2.1618	1.0628	5.9659
Iraq	54.442	144.32	8.2341	3.9277	1530.9	633.44	99.029	34.271	36.415	1287.3	3.4871	1.4873	13.335	11.105	4.9252	814.41	47.667	10.754	1.204	2.2946	17.806	1781.8	247.1	2319.6	3137.4	185.21	34.722	13.158	47.355	183.93	165.9	559.74	1.7203	36.538	32.628	96.122	15.771	26.633	3.47	511.24	5222.6	16.954	4950.2	18.206	351.1	21.808	0.90731	0.44608	2.5039
Ireland	3156	8366	477.32	227.69	88744	36720	5740.6	1986.7	2110.9	74625	202.14	86.217	773.03	643.76	285.51	47210	2763.2	623.4	69.795	133.01	1032.2	103290	14324	134460	181870	10736	2012.8	762.74	2745.1	10662	9617.3	32448	99.725	2118.1	1891.4	5572.1	914.2	1543.9	201.15	29636	302750	982.81	286960	1055.4	20353	1264.2	52.596	25.859	145.15
Israel	212.74	563.95	32.177	15.348	5982.3	2475.3	386.98	133.92	142.3	5030.5	13.626	5.8119	52.11	43.396	19.246	3182.5	186.27	42.024	4.7049	8.9665	69.579	6962.8	965.58	9064.2	12260	723.75	135.68	51.417	185.05	718.75	648.3	2187.3	6.7225	142.78	127.5	375.62	61.627	104.07	13.56	1997.8	20408	66.252	19344	71.145	1372	85.22	3.5455	1.7432	9.7846
Italy	1569.2	4159.8	237.34	113.21	44126	18258	2854.4	987.82	1049.6	37106	100.51	42.87	384.37	320.09	141.96	23474	1373.9	309.97	34.704	66.138	513.22	51358	7122.3	66859	90431	5338.5	1000.8	379.26	1364.9	5301.6	4782	16134	49.586	1053.2	940.46	2770.6	454.57	767.67	100.02	14736	150540	488.68	142680	524.77	10120	628.59	26.152	12.858	72.173
Jamaica	4.6744	12.391	0.70698	0.33723	131.44	54.387	8.5026	2.9425	3.1265	110.53	0.2994	0.1277	1.145	0.95349	0.42287	69.925	4.0926	0.92334	0.10338	0.19701	1.5288	152.98	21.216	199.16	269.37	15.902	2.9812	1.1297	4.0659	15.792	14.244	48.059	0.14771	3.1372	2.8014	8.253	1.3541	2.2867	0.29793	43.894	448.41	1.4557	425.02	1.5632	30.145	1.8724	0.077901	0.0383	0.21499
Japan	4813.5	12760	728.02	347.27	135350	56006	8755.7	3030.1	3219.6	113820	308.31	131.5	1179	981.88	435.46	72006	4214.5	950.82	106.45	202.88	1574.3	157540	21847	205090	277390	16376	3069.9	1163.3	4186.9	16262	14668	49490	152.1	3230.6	2884.8	8498.6	1394.4	2354.8	306.8	45201	461760	1499	437680	1609.7	31043	1928.2	80.22	39.44	221.39
Jordan	16.046	42.535	2.4269	1.1576	451.21	186.7	29.187	10.101	10.733	379.42	1.0278	0.43836	3.9303	3.2731	1.4516	240.03	14.049	3.1696	0.35486	0.67629	5.2479	525.16	72.828	683.65	924.69	54.588	10.234	3.878	13.957	54.211	48.897	164.97	0.50703	10.769	9.6166	28.33	4.6481	7.8497	1.0227	150.68	1539.3	4.9969	1459	5.366	103.48	6.4276	0.26741	0.13147	0.73799
Kazakhstan	95.954	254.36	14.513	6.9225	2698.2	1116.4	174.54	60.402	64.18	2268.9	6.1459	2.6213	23.503	19.573	8.6805	1435.4	84.012	18.954	2.1221	4.0442	31.382	3140.4	435.51	4088.2	5529.6	326.43	61.196	23.19	83.462	324.18	292.4	986.54	3.032	64.398	57.507	169.41	27.795	46.941	6.1157	901.05	9204.8	29.881	8724.7	32.088	618.81	38.437	1.5991	0.78621	4.4132
Kiribati	0.48502	1.2857	0.073357	0.034992	13.639	5.6433	0.88225	0.30532	0.32442	11.469	0.031066	0.01325	0.1188	0.098936	0.043878	7.2555	0.42466	0.095807	0.010726	0.020442	0.15863	15.874	2.2014	20.665	27.951	1.65	0.30933	0.11722	0.42188	1.6386	1.478	4.9867	0.015326	0.32552	0.29068	0.85634	0.1405	0.23727	0.030914	4.5546	46.528	0.15104	44.101	0.1622	3.1279	0.19429	0.0080832	0.0039741	0.022307
Korea, Republic of	698.53	1851.7	105.65	50.395	19642	8127.4	1270.6	439.72	467.22	16517	44.741	19.083	171.1	142.49	63.193	10449	611.59	137.98	15.448	29.441	228.46	22862	3170.4	29761	40254	2376.4	445.5	168.82	607.59	2359.9	2128.6	7181.8	22.073	468.81	418.64	1233.3	202.35	341.72	44.521	6559.4	67009	217.53	63514	233.6	4504.8	279.81	11.641	5.7235	32.127
Kosovo, Republic of	2.9203	7.7411	0.44168	0.21068	82.117	33.978	5.3119	1.8383	1.9533	69.052	0.18704	0.079778	0.7153	0.59568	0.26418	43.684	2.5568	0.57684	0.064583	0.12308	0.95509	95.575	13.254	124.42	168.29	9.9347	1.8624	0.70578	2.5401	9.866	8.899	30.024	0.092277	1.9599	1.7502	5.1559	0.84593	1.4286	0.18613	27.422	280.14	0.90941	265.53	0.97657	18.833	1.1698	0.048668	0.023928	0.13431
Kuwait	105.4	279.4	15.941	7.6041	2963.8	1226.3	191.72	66.349	70.499	2492.3	6.751	2.8794	25.817	21.5	9.5351	1576.7	92.283	20.82	2.331	4.4423	34.472	3449.6	478.38	4490.7	6074	358.57	67.221	25.473	91.679	356.09	321.19	1083.7	3.3305	70.738	63.168	186.09	30.532	51.562	6.7178	989.75	10111	32.823	9583.7	35.247	679.73	42.221	1.7566	0.86361	4.8476
Kyrgyz Republic	2.516	6.6695	0.38053	0.18151	70.749	29.274	4.5765	1.5838	1.6829	59.493	0.16115	0.068734	0.61627	0.51322	0.22761	37.637	2.2029	0.49699	0.055642	0.10604	0.82287	82.344	11.419	107.2	144.99	8.5593	1.6046	0.60807	2.1885	8.5002	7.6671	25.868	0.079503	1.6886	1.5079	4.4422	0.72882	1.2308	0.16036	23.626	241.36	0.78352	228.77	0.84138	16.226	1.0078	0.04193	0.020615	0.11572
Latvia	20.679	54.817	3.1276	1.4919	581.49	240.6	37.615	13.017	13.832	488.97	1.3245	0.56493	5.0652	4.2182	1.8708	309.34	18.106	4.0848	0.45733	0.87156	6.7632	676.79	93.856	881.05	1191.7	70.35	13.188	4.9978	17.987	69.864	63.016	212.61	0.65344	13.879	12.393	36.51	5.9902	10.116	1.318	194.19	1983.7	6.4398	1880.3	6.9154	133.36	8.2835	0.34463	0.16944	0.95108
Lesotho	0.72601	1.9245	0.10981	0.052378	20.415	8.4472	1.3206	0.45702	0.4856	17.167	0.046501	0.019834	0.17783	0.14809	0.065679	10.86	0.63566	0.14341	0.016056	0.030599	0.23745	23.761	3.2951	30.932	41.838	2.4699	0.46303	0.17546	0.6315	2.4528	2.2124	7.4644	0.022941	0.48725	0.43511	1.2818	0.21031	0.35516	0.046273	6.8175	69.646	0.22609	66.013	0.24279	4.6821	0.29082	0.012099	0.0059487	0.033391
Lithuania	15.694	41.603	2.3737	1.1323	441.32	182.61	28.548	9.8795	10.497	371.1	1.0052	0.42875	3.8442	3.2014	1.4198	234.77	13.741	3.1001	0.34709	0.66146	5.1329	513.65	71.232	668.67	904.42	53.392	10.009	3.793	13.651	53.023	47.826	161.36	0.49592	10.533	9.4058	27.709	4.5462	7.6777	1.0003	147.38	1505.5	4.8874	1427	5.2484	101.21	6.2867	0.26155	0.12859	0.72182
Luxembourg	6778.4	17968	1025.2	489.02	190610	78868	12330	4267	4533.9	160280	434.16	185.18	1660.3	1382.7	613.21	101400	5934.8	1338.9	149.91	285.69	2216.9	221850	30765	288800	390620	23060	4323	1638.2	5896	22901	20656	69691	214.19	4549.3	4062.4	11968	1963.5	3316	432.03	63652	650250	2110.9	616330	2266.8	43714	2715.3	112.97	55.54	311.76
Macedonia, FYR	3.0502	8.0856	0.46133	0.22005	85.77	35.489	5.5482	1.9201	2.0402	72.124	0.19537	0.083328	0.74712	0.62219	0.27594	45.628	2.6706	0.60251	0.067456	0.12856	0.99758	99.828	13.844	129.96	175.78	10.377	1.9453	0.73718	2.6531	10.305	9.2949	31.36	0.096383	2.0471	1.828	5.3853	0.88357	1.4922	0.19441	28.643	292.6	0.94988	277.34	1.02	19.671	1.2218	0.050833	0.024992	0.14029
Malawi	0.68467	1.815	0.10355	0.049395	19.253	7.9662	1.2454	0.431	0.45795	16.19	0.043854	0.018704	0.16771	0.13966	0.061939	10.242	0.59946	0.13524	0.015142	0.028857	0.22393	22.408	3.1075	29.171	39.456	2.3292	0.43666	0.16547	0.59554	2.3131	2.0864	7.0393	0.021635	0.45951	0.41033	1.2088	0.19833	0.33494	0.043638	6.4293	65.68	0.21322	62.254	0.22896	4.4155	0.27426	0.01141	0.0056099	0.03149
Malaysia	236.66	627.34	35.793	17.073	6654.6	2753.5	430.47	148.97	158.29	5595.9	15.158	6.4651	57.967	48.273	21.409	3540.1	207.2	46.747	5.2337	9.9743	77.399	7745.3	1074.1	10083	13638	805.09	150.93	57.195	205.85	799.53	721.17	2433.1	7.478	158.83	141.83	417.83	68.553	115.77	15.084	2222.3	22702	73.698	21518	79.141	1526.2	94.798	3.944	1.9391	10.884
Mali	1.4156	3.7525	0.2141	0.10213	39.806	16.471	2.5749	0.89111	0.94685	33.473	0.09067	0.038673	0.34674	0.28876	0.12806	21.176	1.2394	0.27963	0.031307	0.059663	0.46298	46.33	6.425	60.313	81.578	4.8158	0.90283	0.34213	1.2313	4.7826	4.3138	14.554	0.044731	0.95007	0.84839	2.4993	0.41006	0.69251	0.090225	13.293	135.8	0.44084	128.72	0.4734	9.1293	0.56705	0.023592	0.011599	0.065107
Malta	148.78	394.39	22.502	10.733	4183.6	1731	270.62	93.655	99.512	3518	9.5293	4.0644	36.442	30.348	13.459	2225.6	130.26	29.388	3.2903	6.2705	48.658	4869.2	675.26	6338.8	8573.7	506.14	94.885	35.957	129.41	502.64	453.37	1529.6	4.7012	99.85	89.164	262.68	43.097	72.782	9.4825	1397.1	14272	46.331	13528	49.753	959.47	59.596	2.4795	1.219	6.8426
Mauritius	258.25	684.58	39.059	18.631	7261.9	3004.8	469.75	162.57	172.73	6106.5	16.541	7.0551	63.256	52.678	23.363	3863.2	226.11	51.012	5.7113	10.884	84.462	8452	1172.1	11003	14882	878.56	164.7	62.414	224.63	872.48	786.97	2655.1	8.1604	173.32	154.77	455.96	74.808	126.34	16.46	2425.1	24774	80.422	23482	86.362	1665.5	103.45	4.3039	2.116	11.878
Mexico	372.83	988.32	56.389	26.898	10484	4338	678.17	234.7	249.38	8815.9	23.88	10.185	91.323	76.051	33.729	5577.2	326.43	73.646	8.2453	15.714	121.94	12202	1692.2	15885	21485	1268.4	237.78	90.107	324.3	1259.6	1136.1	3833.2	11.781	250.22	223.44	658.26	108	182.39	23.763	3501.1	35766	116.11	33900	124.68	2404.4	149.35	6.2135	3.0549	17.148
Moldova	2.116	5.6093	0.32004	0.15266	59.502	24.62	3.849	1.332	1.4153	50.035	0.13553	0.057808	0.51831	0.43163	0.19143	31.654	1.8527	0.41798	0.046797	0.089184	0.69206	69.254	9.6041	90.156	121.94	7.1987	1.3495	0.51141	1.8406	7.1489	6.4482	21.756	0.066864	1.4202	1.2682	3.736	0.61296	1.0352	0.13487	19.87	202.99	0.65896	192.4	0.70763	13.646	0.84763	0.035265	0.017338	0.097322
Morocco	21.217	56.244	3.209	1.5307	596.63	246.87	38.594	13.356	14.192	501.7	1.359	0.57964	5.1971	4.328	1.9195	317.39	18.577	4.1911	0.46923	0.89425	6.9393	694.41	96.3	903.99	1222.7	72.181	13.532	5.1279	18.455	71.682	64.657	218.14	0.67045	14.24	12.716	37.461	6.1462	10.38	1.3523	199.24	2035.4	6.6074	1929.2	7.0954	136.83	8.4991	0.3536	0.17385	0.97584
Mozambique	5.7655	15.283	0.872	0.41595	162.12	67.083	10.487	3.6294	3.8564	136.33	0.36928	0.15751	1.4122	1.1761	0.52158	86.247	5.048	1.1389	0.12751	0.243	1.8856	188.7	26.168	245.65	332.25	19.614	3.6771	1.3934	5.0149	19.479	17.569	59.277	0.18218	3.8695	3.4554	10.179	1.6701	2.8205	0.36747	54.14	553.08	1.7955	524.24	1.9281	37.182	2.3095	0.096085	0.047241	0.26517
Myanmar	6.5388	17.333	0.98897	0.47174	183.87	76.08	11.894	4.1162	4.3736	154.62	0.41882	0.17863	1.6016	1.3338	0.59154	97.815	5.7251	1.2916	0.14461	0.27559	2.1386	214	29.678	278.59	376.82	22.245	4.1703	1.5803	5.6876	22.091	19.926	67.228	0.20662	4.3885	3.9188	11.545	1.8941	3.1988	0.41676	61.402	627.27	2.0363	594.55	2.1867	42.169	2.6193	0.10897	0.053577	0.30074
Namibia	5.1119	13.551	0.77314	0.36879	143.74	59.477	9.2984	3.2179	3.4192	120.87	0.32742	0.13965	1.2521	1.0427	0.46245	76.469	4.4757	1.0098	0.11305	0.21545	1.6719	167.3	23.201	217.8	294.58	17.39	3.2602	1.2354	4.4464	17.27	15.578	52.557	0.16153	3.4308	3.0636	9.0254	1.4808	2.5007	0.32581	48.002	490.38	1.5919	464.8	1.7095	32.967	2.0477	0.085192	0.041885	0.23511
Netherlands	5258.5	13939	795.32	379.37	147870	61184	9565.1	3310.2	3517.2	124340	336.81	143.66	1288	1072.6	475.72	78663	4604.1	1038.7	116.29	221.63	1719.8	172100	23867	224040	303040	17889	3353.7	1270.9	4573.9	17766	16024	54065	166.16	3529.2	3151.5	9284.3	1523.3	2572.5	335.16	49380	504450	1637.6	478140	1758.5	33912	2106.4	87.636	43.086	241.85
New Zealand	94.066	249.35	14.227	6.7863	2645.1	1094.5	171.1	59.214	62.917	2224.3	6.025	2.5698	23.041	19.188	8.5097	1407.1	82.359	18.581	2.0803	3.9646	30.765	3078.6	426.94	4007.8	5420.8	320.01	59.992	22.734	81.82	317.8	286.65	967.12	2.9724	63.131	56.375	166.08	27.249	46.017	5.9954	883.32	9023.7	29.293	8553	31.457	606.63	37.68	1.5677	0.77074	4.3263
Nicaragua	2.7153	7.1979	0.41068	0.1959	76.354	31.593	4.9391	1.7093	1.8162	64.206	0.17392	0.07418	0.6651	0.55388	0.24565	40.619	2.3774	0.53636	0.060051	0.11444	0.88807	88.869	12.324	115.69	156.48	9.2375	1.7318	0.65625	2.3619	9.1737	8.2746	27.917	0.085802	1.8224	1.6273	4.7941	0.78657	1.3284	0.17307	25.498	260.48	0.8456	246.9	0.90805	17.511	1.0877	0.045253	0.022249	0.12489
Niger	1.1207	2.9708	0.1695	0.080853	31.514	13.04	2.0385	0.70548	0.7496	26.5	0.071782	0.030616	0.27451	0.2286	0.10139	16.765	0.98123	0.22137	0.024785	0.047234	0.36653	36.679	5.0866	47.749	64.584	3.8126	0.71475	0.27085	0.97481	3.7863	3.4152	11.522	0.035413	0.75215	0.67165	1.9787	0.32464	0.54825	0.07143	10.524	107.51	0.349	101.9	0.37478	7.2275	0.44892	0.018677	0.0091827	0.051544
Nigeria	77.624	205.77	11.74	5.6002	2182.8	903.17	141.2	48.864	51.92	1835.5	4.9719	2.1206	19.013	15.834	7.0223	1161.2	67.964	15.333	1.7167	3.2716	25.387	2540.5	352.31	3307.3	4473.3	264.08	49.506	18.76	67.519	262.25	236.55	798.08	2.4528	52.097	46.521	137.05	22.486	37.974	4.9475	728.92	7446.4	24.173	7058.1	25.959	500.6	31.094	1.2936	0.63602	3.5701
Norway	906.81	2403.8	137.15	65.421	25499	10551	1649.5	570.83	606.53	21442	58.081	24.773	222.12	184.97	82.035	13565	793.95	179.12	20.054	38.219	296.58	29678	4115.7	38635	52257	3084.9	578.33	219.16	788.75	3063.6	2763.3	9323.2	28.654	608.59	543.46	1601	262.68	443.61	57.796	8515.3	86989	282.39	82452	303.25	5848	363.24	15.112	7.43	41.706
Pakistan	17.98	47.662	2.7194	1.2971	505.58	209.2	32.705	11.318	12.026	425.15	1.1516	0.49119	4.404	3.6676	1.6266	268.96	15.742	3.5516	0.39763	0.75779	5.8804	588.45	81.605	766.05	1036.1	61.167	11.467	4.3454	15.639	60.744	54.79	184.86	0.56814	12.067	10.776	31.745	5.2083	8.7957	1.146	168.84	1724.8	5.5992	1634.8	6.0127	115.95	7.2022	0.29964	0.14732	0.82694
Palau	0.3123	0.82786	0.047234	0.022531	8.7817	3.6336	0.56806	0.19659	0.20889	7.3846	0.020003	0.0085316	0.076495	0.063703	0.028252	4.6717	0.27343	0.061689	0.0069066	0.013162	0.10214	10.221	1.4174	13.306	17.997	1.0624	0.19917	0.075477	0.27164	1.0551	0.95168	3.2109	0.0098683	0.2096	0.18717	0.55139	0.090465	0.15278	0.019905	2.9326	29.959	0.097255	28.396	0.10444	2.014	0.1251	0.0052046	0.0025589	0.014363
Panama	49.2	130.42	7.4413	3.5495	1383.5	572.45	89.494	30.971	32.908	1163.4	3.1513	1.3441	12.051	10.036	4.4509	735.99	43.077	9.7186	1.0881	2.0736	16.091	1610.2	223.31	2096.2	2835.3	167.38	31.378	11.891	42.795	166.22	149.93	505.85	1.5547	33.02	29.486	86.866	14.252	24.069	3.1358	462.01	4719.7	15.322	4473.6	16.453	317.29	19.708	0.81995	0.40313	2.2628
Paraguay	6.5254	17.298	0.98694	0.47077	183.49	75.924	11.87	4.1077	4.3646	154.3	0.41796	0.17827	1.5984	1.3311	0.59033	97.614	5.7133	1.289	0.14431	0.27503	2.1342	213.57	29.617	278.02	376.04	22.199	4.1617	1.5771	5.6759	22.046	19.885	67.09	0.2062	4.3795	3.9108	11.521	1.8903	3.1922	0.41591	61.276	625.98	2.0321	593.33	2.1822	42.083	2.6139	0.10875	0.053467	0.30012
Peru	64.471	170.9	9.7508	4.6512	1812.9	750.12	117.27	40.584	43.122	1524.5	4.1294	1.7613	15.792	13.151	5.8324	964.42	56.447	12.735	1.4258	2.7172	21.085	2110	292.61	2746.8	3715.3	219.33	41.117	15.581	56.078	217.81	196.46	662.84	2.0372	43.269	38.638	113.83	18.676	31.539	4.1091	605.4	6184.6	20.077	5862.1	21.56	415.77	25.825	1.0744	0.52825	2.9652
Philippines	94.662	250.93	14.317	6.8293	2661.9	1101.4	172.19	59.589	63.316	2238.4	6.0632	2.5861	23.187	19.309	8.5637	1416.1	82.881	18.699	2.0935	3.9897	30.96	3098.1	429.64	4033.2	5455.1	322.04	60.372	22.878	82.339	319.81	288.47	973.25	2.9912	63.531	56.732	167.13	27.421	46.309	6.0334	888.91	9080.9	29.479	8607.3	31.656	610.48	37.919	1.5776	0.77563	4.3537
Poland	139.54	369.89	21.104	10.067	3923.7	1623.5	253.81	87.837	93.331	3299.4	8.9374	3.812	34.178	28.463	12.623	2087.3	122.17	27.563	3.0859	5.881	45.636	4566.8	633.31	5945.1	8041.1	474.7	88.992	33.723	121.37	471.42	425.21	1434.6	4.4092	93.648	83.626	246.36	40.42	68.261	8.8935	1310.3	13386	43.454	12688	46.663	899.88	55.895	2.3254	1.1433	6.4176
Portugal	219.25	581.19	33.16	15.817	6165.1	2551	398.81	138.02	146.65	5184.3	14.043	5.9896	53.703	44.723	19.834	3279.7	191.96	43.308	4.8487	9.2406	71.706	7175.6	995.1	9341.3	12635	745.87	139.83	52.988	190.71	740.72	668.12	2254.2	6.928	147.15	131.4	387.1	63.511	107.26	13.974	2058.8	21032	68.277	19935	73.319	1413.9	87.825	3.6539	1.7964	10.084
Romania	38.021	100.79	5.7505	2.743	1069.1	442.38	69.159	23.934	25.431	899.03	2.4353	1.0387	9.313	7.7556	3.4396	568.76	33.289	7.5103	0.84085	1.6025	12.435	1244.4	172.57	1619.9	2191.1	129.35	24.249	9.189	33.071	128.45	115.86	390.91	1.2014	25.517	22.786	67.129	11.014	18.6	2.4233	357.03	3647.3	11.84	3457.1	12.715	245.2	15.23	0.63364	0.31153	1.7487
Russian Federation	716.31	1898.8	108.34	51.678	20142	8334.4	1302.9	450.91	479.12	16938	45.88	19.569	175.45	146.11	64.801	10715	627.16	141.49	15.841	30.19	234.27	23444	3251.1	30519	41279	2436.9	456.84	173.12	623.06	2420	2182.8	7364.6	22.635	480.74	429.29	1264.7	207.5	350.42	45.655	6726.4	68715	223.07	65131	239.54	4619.5	286.93	11.938	5.8692	32.945
Saudi Arabia	606.19	1606.9	91.683	43.733	17046	7053.1	1102.6	381.59	405.46	14334	38.827	16.56	148.48	123.65	54.839	9068	530.75	119.74	13.406	25.549	198.26	19840	2751.3	25827	34933	2062.2	386.61	146.51	527.27	2048	1847.3	6232.5	19.155	406.84	363.3	1070.3	175.6	296.55	38.636	5692.4	58151	188.78	55119	202.72	3909.3	242.82	10.102	4.9669	27.88
Senegal	3.4166	9.0569	0.51675	0.24649	96.074	39.753	6.2147	2.1507	2.2853	80.788	0.21884	0.093338	0.83687	0.69693	0.30909	51.109	2.9914	0.67489	0.07556	0.144	1.1174	111.82	15.507	145.57	196.89	11.623	2.179	0.82573	2.9718	11.543	10.412	35.127	0.10796	2.293	2.0476	6.0323	0.98971	1.6714	0.21776	32.083	327.75	1.064	310.66	1.1426	22.034	1.3686	0.05694	0.027994	0.15714
Serbia, Republic of	12.881	34.146	1.9482	0.9293	362.21	149.87	23.43	8.1086	8.6158	304.58	0.82504	0.3519	3.1551	2.6275	1.1653	192.69	11.278	2.5444	0.28487	0.5429	4.2128	421.58	58.464	548.81	742.31	43.821	8.2152	3.1131	11.204	43.518	39.253	132.44	0.40703	8.645	7.7198	22.743	3.7313	6.3015	0.821	120.96	1235.7	4.0114	1171.2	4.3076	83.071	5.1598	0.21467	0.10554	0.59244
Sierra Leone	0.56154	1.4886	0.08493	0.040512	15.79	6.5336	1.0214	0.35349	0.3756	13.278	0.035967	0.015341	0.13755	0.11454	0.0508	8.4001	0.49165	0.11092	0.012419	0.023667	0.18365	18.378	2.5487	23.925	32.36	1.9103	0.35813	0.13571	0.48844	1.8971	1.7112	5.7734	0.017744	0.37687	0.33654	0.99144	0.16266	0.27471	0.03579	5.2731	53.868	0.17487	51.059	0.18779	3.6214	0.22494	0.0093584	0.0046011	0.025827
Singapore	1813.9	4808.3	274.34	130.86	51005	21105	3299.4	1141.8	1213.2	42890	116.18	49.553	444.3	370	164.09	27134	1588.1	358.3	40.115	76.449	593.24	59365	8232.7	77282	104530	6170.8	1156.8	438.38	1577.7	6128.1	5527.5	18649	57.316	1217.4	1087.1	3202.5	525.44	887.35	115.61	17033	174000	564.87	164930	606.58	11698	726.59	30.229	14.862	83.425
Slovak Republic	36.183	95.914	5.4724	2.6104	1017.4	420.99	65.815	22.777	24.201	855.56	2.3175	0.98847	8.8627	7.3806	3.2733	541.26	31.68	7.1472	0.80019	1.525	11.834	1184.2	164.22	1541.6	2085.1	123.09	23.076	8.7447	31.472	122.24	110.26	372.01	1.1433	24.284	21.685	63.883	10.481	17.701	2.3061	339.77	3471	11.268	3289.9	12.1	233.34	14.494	0.603	0.29647	1.6641
Slovenia	28.069	74.405	4.2452	2.025	789.28	326.58	51.056	17.669	18.774	663.7	1.7978	0.7668	6.8752	5.7255	2.5393	419.88	24.575	5.5444	0.62075	1.183	9.18	918.64	127.4	1195.9	1617.5	95.489	17.901	6.7837	24.415	94.829	85.534	288.58	0.88694	18.838	16.822	49.557	8.1308	13.731	1.789	263.58	2692.6	8.741	2552.2	9.3865	181.02	11.244	0.46778	0.22998	1.2909
Solomon Islands	0.39043	1.035	0.059051	0.028168	10.979	4.5427	0.71019	0.24578	0.26115	9.2321	0.025007	0.010666	0.095634	0.079641	0.035321	5.8405	0.34184	0.077123	0.0086346	0.016456	0.12769	12.778	1.7721	16.635	22.5	1.3282	0.24901	0.094361	0.33961	1.3191	1.1898	4.0142	0.012337	0.26204	0.23399	0.68934	0.1131	0.191	0.024885	3.6663	37.454	0.12159	35.501	0.13057	2.5179	0.1564	0.0065068	0.0031991	0.017957
South Africa	242.81	643.64	36.723	17.517	6827.6	2825.1	441.66	152.85	162.41	5741.3	15.552	6.6332	59.474	49.528	21.966	3632.2	212.59	47.962	5.3698	10.234	79.411	7946.6	1102	10345	13992	826.02	154.85	58.682	211.2	820.31	739.91	2496.4	7.6724	162.96	145.52	428.69	70.335	118.78	15.476	2280.1	23292	75.614	22077	81.198	1565.9	97.262	4.0465	1.9895	11.167
Spain	1102.6	2922.7	166.76	79.544	31004	12828	2005.5	694.06	737.47	26071	70.62	30.121	270.06	224.9	99.744	16493	965.35	217.79	24.384	46.47	360.6	36085	5004.2	46976	63538	3750.9	703.18	266.47	959.03	3725	3359.9	11336	34.84	739.97	660.78	1946.7	319.39	539.38	70.273	10354	105770	343.35	100250	368.71	7110.5	441.66	18.375	9.034	50.71
Sudan	2.27	6.0173	0.34332	0.16377	63.83	26.411	4.129	1.4289	1.5183	53.675	0.14539	0.062013	0.55601	0.46303	0.20535	33.957	1.9875	0.44839	0.050201	0.095672	0.7424	74.292	10.303	96.714	130.81	7.7224	1.4477	0.54861	1.9745	7.669	6.9173	23.338	0.071728	1.5235	1.3604	4.0078	0.65755	1.1105	0.14468	21.316	217.76	0.7069	206.4	0.75911	14.639	0.90929	0.03783	0.018599	0.1044
Swaziland	1.5425	4.0888	0.23329	0.11128	43.373	17.947	2.8057	0.97097	1.0317	36.473	0.098796	0.042138	0.37782	0.31463	0.13954	23.074	1.3505	0.30468	0.034112	0.06501	0.50447	50.482	7.0008	65.718	88.889	5.2474	0.98373	0.37279	1.3417	5.2112	4.7004	15.859	0.04874	1.0352	0.92442	2.7233	0.44681	0.75458	0.098311	14.484	147.97	0.48035	140.25	0.51582	9.9474	0.61787	0.025706	0.012638	0.070942
Sweden	890.91	2361.6	134.75	64.274	25052	10366	1620.5	560.82	595.9	21066	57.063	24.339	218.22	181.73	80.597	13327	780.03	175.98	19.703	37.549	291.38	29158	4043.6	37958	51341	3030.8	568.19	215.32	774.93	3009.9	2714.9	9159.7	28.152	597.92	533.93	1573	258.07	435.83	56.783	8366	85464	277.44	81007	297.93	5745.5	356.87	14.847	7.2998	40.975
Switzerland	2632.1	6977.2	398.09	189.89	74012	30624	4787.6	1656.9	1760.5	62237	168.58	71.905	644.7	536.89	238.11	39373	2304.5	519.91	58.209	110.93	860.83	86143	11946	112140	151680	8954.2	1678.6	636.12	2289.4	8892.3	8020.7	27061	83.17	1766.5	1577.4	4647.1	762.44	1287.6	167.76	24716	252490	819.66	239320	880.19	16974	1054.3	43.865	21.566	121.05
Tanzania	3.6567	9.6933	0.55306	0.26381	102.82	42.546	6.6514	2.3019	2.4458	86.465	0.23421	0.099897	0.89568	0.7459	0.33081	54.701	3.2016	0.72231	0.080869	0.15412	1.1959	119.68	16.597	155.8	210.73	12.44	2.3321	0.88376	3.1807	12.354	11.143	37.596	0.11555	2.4542	2.1915	6.4562	1.0593	1.7889	0.23306	34.338	350.78	1.1388	332.49	1.2228	23.582	1.4648	0.060941	0.029962	0.16818
Thailand	207.01	548.75	31.309	14.935	5821	2408.6	376.54	130.31	138.46	4894.9	13.259	5.6552	50.705	42.226	18.727	3096.7	181.25	40.891	4.5781	8.7248	67.703	6775	939.55	8819.8	11929	704.24	132.02	50.03	180.06	699.37	630.82	2128.3	6.5412	138.93	124.06	365.49	59.965	101.27	13.194	1943.9	19858	64.466	18823	69.226	1335	82.922	3.4499	1.6962	9.5208
Timor-Leste, Dem. Rep. of	10.636	28.194	1.6086	0.76731	299.07	123.75	19.346	6.6951	7.1139	251.49	0.68122	0.29055	2.6051	2.1695	0.96217	159.1	9.3121	2.1009	0.23521	0.44826	3.4785	348.09	48.272	453.14	612.91	36.182	6.7831	2.5705	9.2511	35.932	32.41	109.35	0.33608	7.138	6.3741	18.778	3.0809	5.203	0.67788	99.873	1020.3	3.3121	967.06	3.5567	68.59	4.2604	0.17725	0.087145	0.48916
Togo	2.8419	7.5333	0.42982	0.20502	79.912	33.065	5.1693	1.7889	1.9008	67.198	0.18202	0.077636	0.69609	0.57969	0.25709	42.512	2.4882	0.56136	0.062849	0.11978	0.92945	93.009	12.898	121.08	163.77	9.6679	1.8124	0.68683	2.4719	9.6011	8.6601	29.218	0.0898	1.9073	1.7032	5.0175	0.82322	1.3902	0.18113	26.686	272.62	0.885	258.4	0.95036	18.327	1.1384	0.047361	0.023285	0.1307
Tunisia	5.7173	15.156	0.86471	0.41247	160.77	66.521	10.4	3.599	3.8241	135.19	0.36619	0.15619	1.4004	1.1662	0.51722	85.525	5.0057	1.1293	0.12644	0.24096	1.8699	187.12	25.949	243.59	329.47	19.45	3.6463	1.3818	4.973	19.316	17.422	58.781	0.18066	3.8371	3.4264	10.094	1.6561	2.7969	0.3644	53.687	548.45	1.7804	519.85	1.9119	36.871	2.2902	0.095281	0.046845	0.26295
Turkey	129.09	342.2	19.525	9.3133	3630	1502	234.82	81.263	86.346	3052.5	8.2685	3.5267	31.62	26.333	11.678	1931.1	113.03	25.5	2.8549	5.4408	42.22	4225	585.91	5500.1	7439.3	439.17	82.331	31.199	112.29	436.14	393.39	1327.2	4.0792	86.639	77.367	227.92	37.395	63.152	8.2279	1212.2	12384	40.201	11738	43.17	832.52	51.711	2.1514	1.0577	5.9373
Tuvalu	0.071515	0.18958	0.010816	0.0051594	2.011	0.83209	0.13008	0.045018	0.047834	1.691	0.0045806	0.0019537	0.017517	0.014588	0.0064697	1.0698	0.062615	0.014126	0.0015816	0.0030141	0.023389	2.3406	0.32459	3.047	4.1213	0.24329	0.04561	0.017284	0.062205	0.24161	0.21793	0.73527	0.0022598	0.047997	0.04286	0.12627	0.020716	0.034985	0.0045581	0.67156	6.8604	0.022271	6.5026	0.023916	0.4612	0.028647	0.0011918	0.00058597	0.0032892
Uganda	3.1051	8.231	0.46963	0.22401	87.313	36.128	5.648	1.9546	2.0769	73.422	0.19888	0.084827	0.76056	0.63338	0.2809	46.449	2.7186	0.61335	0.06867	0.13087	1.0155	101.62	14.093	132.29	178.94	10.563	1.9803	0.75044	2.7008	10.49	9.4622	31.924	0.098117	2.0839	1.8609	5.4822	0.89946	1.519	0.19791	29.158	297.87	0.96696	282.33	1.0384	20.025	1.2438	0.051748	0.025442	0.14281
Ukraine	75.354	199.75	11.397	5.4364	2118.9	876.76	137.07	47.435	50.402	1781.8	4.8265	2.0586	18.457	15.371	6.817	1127.2	65.976	14.885	1.6665	3.1759	24.645	2466.2	342.01	3210.5	4342.5	256.35	48.058	18.212	65.544	254.58	229.63	774.74	2.3811	50.573	45.161	133.04	21.828	36.863	4.8028	707.61	7228.7	23.466	6851.7	25.199	485.96	30.185	1.2558	0.61742	3.4657
United Kingdom	8931.5	23676	1350.8	644.36	251150	103920	16246	5622.3	5974	211190	572.07	244	2187.7	1821.9	808	133610	7820	1764.3	197.52	376.44	2921.1	292310	40538	380540	514700	30385	5696.2	2158.6	7768.8	30175	27217	91828	282.23	5994.3	5352.8	15769	2587.2	4369.3	569.26	83871	856790	2781.4	812110	2986.8	57600	3577.7	148.85	73.182	410.78
United States	14259	37799	2156.7	1028.7	400970	165910	25937	8976.2	9537.6	337170	913.32	389.55	3492.7	2908.6	1290	213310	12485	2816.7	315.35	600.98	4663.6	466680	64719	607530	821730	48510	9094.1	3446.2	12403	48175	43453	146610	450.58	9570	8545.8	25176	4130.6	6975.7	908.84	133900	1367900	4440.6	1296500	4768.5	91959	5711.9	237.64	116.84	655.82
Uruguay	23.635	62.652	3.5746	1.7051	664.6	274.99	42.991	14.878	15.808	558.86	1.5138	0.64567	5.7892	4.8211	2.1381	353.55	20.693	4.6686	0.52269	0.99613	7.7299	773.52	107.27	1007	1362	80.405	15.073	5.7121	20.558	79.849	72.023	243	0.74683	15.862	14.165	41.729	6.8464	11.562	1.5064	221.94	2267.3	7.3602	2149	7.9038	152.42	9.4675	0.39389	0.19365	1.087
Vanuatu	0.34135	0.90487	0.051628	0.024627	9.5987	3.9717	0.62091	0.21488	0.22832	8.0715	0.021864	0.0093253	0.083612	0.06963	0.030881	5.1063	0.29887	0.067428	0.0075491	0.014387	0.11164	11.172	1.5493	14.544	19.671	1.1613	0.2177	0.082499	0.29691	1.1532	1.0402	3.5096	0.010786	0.2291	0.20458	0.60268	0.098881	0.16699	0.021757	3.2054	32.746	0.1063	31.038	0.11415	2.2014	0.13674	0.0056888	0.0027969	0.0157
Venezuela, Republica Bolivariana de	154.69	410.07	23.397	11.16	4350	1799.9	281.39	97.38	103.47	3657.9	9.9083	4.2261	37.891	31.555	13.995	2314.1	135.44	30.557	3.4211	6.5199	50.594	5062.9	702.11	6590.9	8914.7	526.27	98.659	37.387	134.56	522.63	471.41	1590.5	4.8882	103.82	92.711	273.12	44.811	75.677	9.8597	1452.6	14840	48.174	14066	51.732	997.63	61.967	2.5781	1.2675	7.1148
Max	4094100
Min	0
Max-Min	4094100
Standardization Process
	Angola	Argentina	Armenia, Republic of	Aruba	Australia	Austria	Bahrain, Kingdom of	Bangladesh	Belarus	Belgium	Benin	Bhutan	Bolivia	Bosnia and Herzegovina	Botswana	Brazil	Bulgaria	Burkina Faso	Burundi	Cabo Verde	Cambodia	Canada	Chile	China, P.R.: Hong Kong	China, P.R.: Mainland	Colombia	Costa Rica	Cote d'Ivoire	Croatia	Cyprus	Czech Republic	Denmark	Djibouti	Dominican Republic	Ecuador	Egypt	El Salvador	Estonia	Fiji	Finland	France	Georgia	Germany	Ghana	Greece	Guatemala	Guinea	Guinea-Bissau	Haiti
Angola	0	3.34921e-05	1.91085e-06	9.11482e-07	0.000355267	0.000146999	2.29814e-05	7.95315e-06	8.4507e-06	0.000298747	8.09238e-07	3.45155e-07	3.0947e-06	2.57712e-06	1.14296e-06	0.000188996	1.10618e-05	2.49554e-06	2.79402e-07	5.32498e-07	4.13204e-06	0.000413497	5.73435e-05	0.000538287	0.000728072	4.29814e-05	8.05769e-06	3.05342e-06	1.09895e-05	4.26834e-05	3.84993e-05	0.000129897	3.99233e-07	8.47928e-06	7.57187e-06	2.23065e-05	3.6599e-06	6.1806e-06	8.05256e-07	0.000118639	0.00121199	3.93444e-06	0.00114878	4.2251e-06	8.14782e-05	5.06094e-06	2.10554e-07	1.0352e-07	5.8108e-07
Argentina	4.05315e-05	0	6.13029e-06	2.92421e-06	0.00113976	0.000471605	7.3728e-05	2.55148e-05	2.71097e-05	0.000958428	2.59617e-06	1.1073e-06	9.92819e-06	8.268e-06	3.66674e-06	0.000606336	3.54877e-05	8.0064e-06	8.96387e-07	1.70831e-06	1.32564e-05	0.00132657	0.000183965	0.00172692	0.0023358	0.000137891	2.58494e-05	9.79605e-06	3.52556e-05	0.000136939	0.000123517	0.000416722	1.28079e-06	2.72026e-05	2.42918e-05	7.1564e-05	1.17413e-05	1.98285e-05	2.58347e-06	0.000380621	0.00388828	1.26226e-05	0.00368555	1.35546e-05	0.000261401	1.62363e-05	6.75509e-07	3.32112e-07	1.86419e-06
Armenia, Republic of	6.56774e-07	1.74097e-06	0	4.73828e-08	1.8468e-05	7.64148e-06	1.19465e-06	4.13424e-07	4.39291e-07	1.55297e-05	4.20654e-08	1.79422e-08	1.60871e-07	1.33968e-07	5.94148e-08	9.82463e-06	5.75023e-07	1.29731e-07	1.45246e-08	2.76813e-08	2.14799e-07	2.14948e-05	2.98087e-06	2.79817e-05	3.78471e-05	2.23429e-06	4.18871e-07	1.58728e-07	5.71261e-07	2.21885e-06	2.00139e-06	6.7524e-06	2.0753e-08	4.40781e-07	3.93615e-07	1.15957e-06	1.90249e-07	3.21292e-07	4.18602e-08	6.16717e-06	6.30029e-05	2.04526e-07	5.97176e-05	2.19631e-07	4.23561e-06	2.63086e-07	1.09453e-08	5.3814e-09	3.02069e-08
Aruba	4.09394e-07	1.08524e-06	6.19184e-08	0	1.15122e-05	4.76344e-06	7.44681e-07	2.57712e-07	2.73833e-07	9.68052e-06	2.62231e-08	1.11841e-08	1.00278e-07	8.35104e-08	3.70362e-08	6.12418e-06	3.58443e-07	8.08676e-08	9.054e-09	1.72548e-08	1.33895e-07	1.33988e-05	1.85814e-06	1.74429e-05	2.35927e-05	1.39276e-06	2.61107e-07	9.89448e-08	3.56098e-07	1.38314e-06	1.24758e-06	4.20923e-06	1.29364e-08	2.74761e-07	2.45353e-07	7.22821e-07	1.18593e-07	2.00278e-07	2.60936e-08	3.84431e-06	3.92736e-05	1.27493e-07	3.72243e-05	1.36907e-07	2.64014e-06	1.63995e-07	6.82274e-09	3.35434e-09	1.88293e-08
Australia	0.000233079	0.000617865	3.52507e-05	1.68154e-05	0	0.00271195	0.000423952	0.000146721	0.000155898	0.00551135	1.49288e-05	6.36746e-06	5.70919e-05	4.7544e-05	2.10857e-05	0.00348672	0.000204072	4.60394e-05	5.15473e-06	9.8234e-06	7.62292e-05	0.00762829	0.00105786	0.00993063	0.0134318	0.000792922	0.00014865	5.63298e-05	0.000202736	0.00078745	0.000710266	0.00239635	7.36499e-06	0.000156428	0.000139686	0.000411519	6.75167e-05	0.000114023	1.48555e-05	0.00218869	0.022359	7.25849e-05	0.0211929	7.79439e-05	0.00150314	9.33661e-05	3.88437e-06	1.90975e-06	1.07198e-05
Austria	0.000141916	0.0003762	2.14641e-05	1.02384e-05	0.00399062	0	0.000258152	8.93359e-05	9.49244e-05	0.0033558	9.08991e-06	3.87704e-06	3.47622e-05	2.8949e-05	1.28385e-05	0.00212293	0.000124254	2.8033e-05	3.13842e-06	5.98129e-06	4.64156e-05	0.00464473	0.000644122	0.00604651	0.00817835	0.000482792	9.05107e-05	3.42981e-05	0.000123441	0.00047947	0.000432476	0.0014591	4.4845e-06	9.52468e-05	8.50517e-05	0.000250556	4.11104e-05	6.94267e-05	9.04521e-06	0.00133265	0.013614	4.41953e-05	0.0129039	4.74585e-05	0.000915219	5.68477e-05	2.36511e-06	1.16282e-06	6.5272e-06
Bahrain, Kingdom of	2.61865e-05	6.94194e-05	3.96082e-06	1.88928e-06	0.000736377	0.000304707	0	1.64849e-05	1.75159e-05	0.000619233	1.67732e-06	7.1542e-07	6.41435e-06	5.34183e-06	2.36907e-06	0.000391734	2.29284e-05	5.17281e-06	5.7915e-07	1.10371e-06	8.56476e-06	0.000857063	0.000118859	0.00111575	0.00150912	8.90892e-05	1.67016e-05	6.32911e-06	2.27784e-05	8.84737e-05	7.98026e-05	0.000269241	8.27508e-07	1.75755e-05	1.56945e-05	4.62348e-05	7.58579e-06	1.28109e-05	1.66908e-06	0.000245915	0.00251215	8.15515e-06	0.00238113	8.75748e-06	0.000168884	1.049e-05	4.36433e-07	2.14572e-07	1.20444e-06
Bangladesh	4.9757e-06	1.31897e-05	7.52546e-07	3.58956e-07	0.000139914	5.78931e-05	9.05058e-06	0	3.32796e-06	0.000117652	3.18703e-07	1.35927e-07	1.21875e-06	1.01495e-06	4.50136e-07	7.44315e-05	4.35651e-06	9.82853e-07	1.10039e-07	2.09707e-07	1.62732e-06	0.000162844	2.2583e-05	0.000211993	0.00028673	1.6927e-05	3.17335e-06	1.20251e-06	4.32794e-06	1.681e-05	1.51623e-05	5.11565e-05	1.57224e-07	3.33944e-06	2.98185e-06	8.78484e-06	1.44132e-06	2.43409e-06	3.17139e-07	4.67233e-05	0.000477297	1.54947e-06	0.000452407	1.66391e-06	3.20876e-05	1.99311e-06	8.29218e-08	4.07684e-08	2.28842e-07
Belarus	2.02086e-06	5.35698e-06	3.05635e-07	1.45793e-07	5.68257e-05	2.35129e-05	3.67578e-06	1.27212e-06	0	4.77834e-05	1.29437e-07	5.52063e-08	4.94981e-07	4.12227e-07	1.82817e-07	3.02289e-05	1.76935e-06	3.99184e-07	4.46911e-08	8.51713e-08	6.60927e-07	6.61391e-05	9.17198e-06	8.60995e-05	0.000116458	6.87477e-06	1.28883e-06	4.8841e-07	1.75777e-06	6.82739e-06	6.15813e-06	2.0777e-05	6.38577e-08	1.35627e-06	1.21113e-06	3.56806e-06	5.85379e-07	9.88593e-07	1.28802e-07	1.89766e-05	0.000193859	6.2932e-07	0.000183747	6.75802e-07	1.30327e-05	8.09506e-07	3.36777e-08	1.65582e-08	9.29435e-08
Belgium	0.000323685	0.00085804	4.89558e-05	2.33519e-05	0.00910188	0.00376615	0.000588774	0.000203757	0.000216499	0	2.0732e-05	8.84272e-06	7.92824e-05	6.60243e-05	2.92812e-05	0.00484209	0.000283408	6.39384e-05	7.15835e-06	1.36421e-05	0.000105862	0.0105935	0.00146909	0.0137908	0.0186529	0.00110115	0.000206434	7.82272e-05	0.000281552	0.00109355	0.000986371	0.00332796	1.02279e-05	0.000217237	0.000193986	0.000571481	9.37618e-05	0.000158345	2.06302e-05	0.0030395	0.0310496	0.000100799	0.0294302	0.000108244	0.00208744	0.000129657	5.39435e-06	2.65211e-06	1.4887e-05
Benin	5.68086e-07	1.50592e-06	8.59212e-08	4.09858e-08	1.59747e-05	6.61e-06	1.03337e-06	3.57612e-07	3.79986e-07	1.3433e-05	0	1.55197e-08	1.39151e-07	1.15881e-07	5.13935e-08	8.49833e-06	4.97399e-07	1.12218e-07	1.25637e-08	2.39435e-08	1.85799e-07	1.85929e-05	2.57834e-06	2.42043e-05	3.27374e-05	1.93266e-06	3.62302e-07	1.373e-07	4.9415e-07	1.9193e-06	1.73117e-06	5.84084e-06	1.79512e-08	3.8128e-07	3.40466e-07	1.003e-06	1.64564e-07	2.77912e-07	3.62082e-08	5.33475e-06	5.44979e-05	1.76913e-07	5.16548e-05	1.89978e-07	3.66356e-06	2.27564e-07	9.46753e-09	4.65475e-09	2.61278e-08
Bhutan	1.57058e-07	4.16331e-07	2.37542e-08	1.13309e-08	4.41636e-06	1.82739e-06	2.85679e-07	9.88667e-08	1.05051e-07	3.71364e-06	1.00596e-08	0	3.847e-08	3.20363e-08	1.42083e-08	2.34943e-06	1.3751e-07	3.10227e-08	3.47329e-09	6.61953e-09	5.13666e-08	5.14032e-06	7.12831e-07	6.69158e-06	9.05083e-06	5.34305e-07	1.00166e-07	3.79571e-08	1.36611e-07	5.30617e-07	4.78616e-07	1.61476e-06	4.96275e-09	1.05408e-07	9.41257e-08	2.77301e-07	4.54947e-08	7.68325e-08	1.00103e-08	1.47483e-06	1.50663e-05	4.89094e-08	1.42806e-05	5.25219e-08	1.01287e-06	6.29125e-08	2.61743e-09	1.28688e-09	7.22357e-09
Bolivia	3.22708e-06	8.55426e-06	4.88068e-07	2.32811e-07	9.07428e-05	3.75467e-05	5.86991e-06	2.03139e-06	2.15845e-06	7.63049e-05	2.06693e-07	8.81586e-08	0	6.58264e-07	2.91932e-07	4.82719e-05	2.82529e-06	6.37429e-07	7.13661e-08	1.36008e-07	1.05542e-06	0.000105615	1.46464e-05	0.000137491	0.000185965	1.09782e-05	2.05808e-06	7.79903e-07	2.80697e-06	1.09023e-05	9.83366e-06	3.3177e-05	1.01971e-07	2.16578e-06	1.934e-06	5.69747e-06	9.34784e-07	1.57866e-06	2.05676e-07	3.03021e-05	0.000309567	1.00493e-06	0.000293422	1.07916e-06	2.08112e-05	1.29267e-06	5.37798e-08	2.64405e-08	1.48418e-07
Bosnia and Herzegovina	1.17853e-06	3.12401e-06	1.78247e-07	8.50248e-08	3.31404e-05	1.37124e-05	2.14372e-06	7.41872e-07	7.88281e-07	2.78669e-05	7.54867e-08	3.21951e-08	2.88684e-07	0	1.06617e-07	1.76298e-05	1.03185e-06	2.32798e-07	2.60643e-08	4.96715e-08	3.85457e-07	3.85726e-05	5.34892e-06	5.02137e-05	6.79172e-05	4.00943e-06	7.51643e-07	2.84825e-07	1.02511e-06	3.98158e-06	3.59127e-06	1.21169e-05	3.72414e-08	7.90967e-07	7.06309e-07	2.08077e-06	3.41394e-07	5.76537e-07	7.51154e-08	1.10669e-05	0.000113055	3.67016e-07	0.000107159	3.94128e-07	7.60045e-06	4.72094e-07	1.96409e-08	9.65658e-09	5.42048e-08
Botswana	2.02179e-06	5.35942e-06	3.05781e-07	1.45861e-07	5.68525e-05	2.35236e-05	3.67749e-06	1.27271e-06	1.35231e-06	4.78054e-05	1.29496e-07	5.52331e-08	4.95225e-07	4.12398e-07	0	3.02435e-05	1.77016e-06	3.99355e-07	4.47131e-08	8.52129e-08	6.61244e-07	6.61684e-05	9.17638e-06	8.6141e-05	0.000116512	6.87795e-06	1.28942e-06	4.8863e-07	1.75858e-06	6.83056e-06	6.16106e-06	2.07867e-05	6.38871e-08	1.3569e-06	1.21167e-06	3.56953e-06	5.85672e-07	9.89057e-07	1.28861e-07	1.89854e-05	0.000193947	6.29613e-07	0.000183833	6.76119e-07	1.30385e-05	8.09873e-07	3.36948e-08	1.65658e-08	9.29875e-08
Brazil	0.000112269	0.000297599	1.69803e-05	8.0997e-06	0.00315698	0.00130627	0.000204216	7.06724e-05	7.50934e-05	0.0026548	7.19084e-06	3.0671e-06	2.75005e-05	2.2901e-05	1.01566e-05	0	9.82976e-05	2.21768e-05	2.48284e-06	4.73169e-06	3.67187e-05	0.00367431	0.000509563	0.00478347	0.0064698	0.00038194	7.1603e-05	2.71342e-05	9.76552e-05	0.000379302	0.000342126	0.00115427	3.54754e-06	7.53475e-05	6.72846e-05	0.000198219	3.25224e-05	5.49229e-05	7.15566e-06	0.00105425	0.0107699	3.49625e-05	0.0102083	3.75443e-05	0.000724042	4.4972e-05	1.87103e-06	9.19885e-07	5.16353e-06
Bulgaria	6.21064e-06	1.64637e-05	9.39352e-07	4.48059e-07	0.000174644	7.22625e-05	1.12972e-05	3.90953e-06	4.15403e-06	0.000146858	3.97792e-07	1.69669e-07	1.52126e-06	1.26687e-06	5.61857e-07	9.29069e-05	0	1.22681e-06	1.37351e-07	2.61767e-07	2.03124e-06	0.000203266	2.81893e-05	0.000264625	0.000357905	2.11287e-05	3.96107e-06	1.50101e-06	5.40216e-06	2.09826e-05	1.8926e-05	6.38553e-05	1.96251e-07	4.16819e-06	3.72219e-06	1.09655e-05	1.7991e-06	3.03827e-06	3.95838e-07	5.83205e-05	0.000595784	1.9341e-06	0.000564715	2.07694e-06	4.00528e-05	2.48797e-06	1.03505e-07	5.08879e-08	2.85655e-07
Burkina Faso	2.17921e-06	5.77661e-06	3.29596e-07	1.57216e-07	6.12784e-05	2.5356e-05	3.964e-06	1.3718e-06	1.45759e-06	5.15278e-05	1.39579e-07	5.95345e-08	5.33768e-07	4.44518e-07	1.97142e-07	3.25981e-05	1.90799e-06	0	4.81937e-08	9.18468e-08	7.12709e-07	7.13221e-05	9.89082e-06	9.28482e-05	0.000125583	7.4136e-06	1.38983e-06	5.26685e-07	1.89551e-06	7.3623e-06	6.64078e-06	2.24052e-05	6.88601e-08	1.46254e-06	1.30603e-06	3.84749e-06	6.3125e-07	1.06607e-06	1.38895e-07	2.04636e-05	0.00020905	6.78635e-07	0.000198146	7.28756e-07	1.40539e-05	8.72939e-07	3.63181e-08	1.78557e-08	1.00227e-07
Burundi	9.68809e-08	2.56809e-07	1.46528e-08	6.98957e-09	2.72416e-06	1.12723e-06	1.76224e-07	6.09878e-08	6.48006e-08	2.29083e-06	6.20527e-09	2.64674e-09	2.37305e-08	1.97621e-08	8.76456e-09	1.44926e-06	8.48245e-08	1.91371e-08	0	4.08319e-09	3.16846e-08	3.17066e-06	4.39706e-07	4.12765e-06	5.58316e-06	3.29596e-07	6.17889e-08	2.34147e-08	8.427e-08	3.273e-07	2.9523e-07	9.96068e-07	3.06123e-09	6.50204e-08	5.80616e-08	1.71051e-07	2.80648e-08	4.7395e-08	6.17498e-09	9.09748e-07	9.29386e-06	3.01702e-08	8.80902e-06	3.23978e-08	6.24802e-07	3.88071e-08	1.61459e-09	7.93825e-10	4.45592e-09
Cabo Verde	1.65707e-07	4.39266e-07	2.50629e-08	1.19548e-08	4.65963e-06	1.92802e-06	3.01409e-07	1.04311e-07	1.10835e-07	3.91832e-06	1.06136e-08	4.527e-09	4.05877e-08	3.38023e-08	1.49908e-08	2.47893e-06	1.45084e-07	3.27325e-08	3.66454e-09	0	5.41951e-08	5.42317e-06	7.52082e-07	7.06016e-06	9.54935e-06	5.63738e-07	1.05681e-07	4.00479e-08	1.44134e-07	5.5983e-07	5.04971e-07	1.7037e-06	5.23607e-09	1.11211e-07	9.93112e-08	2.92567e-07	4.80008e-08	8.1063e-08	1.05615e-08	1.55604e-06	1.5896e-05	5.16035e-08	1.5067e-05	5.54139e-08	1.06864e-06	6.63784e-08	2.76153e-09	1.35773e-09	7.62121e-09
Cambodia	2.75689e-06	7.30783e-06	4.16966e-07	1.98889e-07	7.75213e-05	3.20754e-05	5.01453e-06	1.7354e-06	1.84395e-06	6.51865e-05	1.76576e-07	7.53133e-08	6.75264e-07	5.62346e-07	2.49408e-07	4.12398e-05	2.41372e-06	5.44564e-07	6.09682e-08	1.16192e-07	0	9.0225e-05	1.25124e-05	0.000117457	0.00015887	9.37862e-06	1.75821e-06	6.66276e-07	2.39794e-06	9.31389e-06	8.40087e-06	2.83432e-05	8.71132e-08	1.85022e-06	1.65221e-06	4.86725e-06	7.98588e-07	1.34865e-06	1.75709e-07	2.58885e-05	0.000264454	8.58504e-07	0.000250678	9.21912e-07	1.77788e-05	1.10432e-06	4.59442e-08	2.25884e-08	1.26792e-07
Canada	0.0004357	0.00115498	6.58973e-05	3.1433e-05	0.0122518	0.00506949	0.000792531	0.000274273	0.000291419	0.0103026	2.79085e-05	1.1903e-05	0.000106724	8.88767e-05	3.94177e-05	0.00651767	0.000381476	8.60653e-05	9.63582e-06	1.83637e-05	0.0001425	0	0.00197755	0.0185638	0.0251093	0.00148225	0.000277888	0.000105303	0.000378984	0.00147202	0.00132774	0.00447962	1.37679e-05	0.000292421	0.000261132	0.000769278	0.000126213	0.000213148	2.77692e-05	0.0040915	0.0417967	0.000135685	0.039618	0.000145707	0.0028099	0.000174532	7.26118e-06	3.57002e-06	2.00393e-05
Chile	5.01575e-05	0.000132962	7.58628e-06	3.61862e-06	0.00141044	0.000583596	9.12362e-05	3.15747e-05	3.35483e-05	0.00118605	3.21267e-06	1.37026e-06	1.2286e-05	1.02316e-05	4.53775e-06	0.000750324	4.39169e-05	9.90792e-06	1.10928e-06	2.11402e-06	1.64046e-05	0.00164161	0	0.00213705	0.0028905	0.000170638	3.19899e-05	1.21226e-05	4.36286e-05	0.000169458	0.000152849	0.000515693	1.58496e-06	3.36631e-05	3.00603e-05	8.85591e-05	1.45297e-05	2.45377e-05	3.19704e-06	0.000471019	0.0048118	1.562e-05	0.00456071	1.67736e-05	0.000323465	2.00923e-05	8.3591e-07	4.10982e-07	2.30693e-06
China, P.R.: Hong Kong	0.000650888	0.00172541	9.84441e-05	4.69578e-05	0.0183029	0.00757334	0.00118397	0.000409736	0.000435358	0.0153909	4.16893e-05	1.77817e-05	0.000159432	0.000132772	5.88847e-05	0.00973669	0.000569893	0.000128573	1.43949e-05	2.74322e-05	0.00021288	0.0213026	0.00295425	0	0.0375101	0.00221433	0.00041511	0.000157309	0.000566156	0.00219902	0.00198349	0.00669207	2.05676e-05	0.000436848	0.000390098	0.00114919	0.000188547	0.000318409	4.14865e-05	0.00611221	0.0624411	0.000202699	0.0591827	0.000217667	0.00419775	0.000260741	1.08476e-05	5.33328e-06	2.99358e-05
China, P.R.: Mainland	0.000918102	0.00243377	0.000138861	6.62368e-05	0.0258176	0.0106824	0.00167001	0.000577954	0.000614103	0.0217095	5.88066e-05	2.50824e-05	0.000224885	0.000187279	8.30585e-05	0.0137342	0.00080384	0.000181356	2.03043e-05	3.86947e-05	0.000300261	0.0300481	0.00416697	0.0391173	0	0.00312327	0.00058555	0.000221892	0.000798588	0.00310178	0.00279768	0.00943944	2.90125e-05	0.000616179	0.000550231	0.00162099	0.000265944	0.000449134	5.85159e-05	0.00862143	0.0880731	0.000285924	0.0834811	0.000307027	0.00592096	0.000367773	1.53008e-05	7.52278e-06	4.22266e-05
Colombia	2.22567e-05	5.89995e-05	3.36631e-06	1.60568e-06	0.000625852	0.000258958	4.04851e-05	1.40104e-05	1.48865e-05	0.00052627	1.42554e-06	6.08021e-07	5.4515e-06	4.53995e-06	2.01346e-06	0.000332943	1.94866e-05	4.39633e-06	4.92221e-07	9.38033e-07	7.27901e-06	0.000728414	0.000101016	0.000948267	0.0012826	0	1.41946e-05	5.37896e-06	1.93591e-05	7.51936e-05	6.7822e-05	0.000228827	7.0328e-07	1.49373e-05	1.33387e-05	3.92956e-05	6.44708e-06	1.08879e-05	1.41855e-06	0.000208998	0.00213505	6.93095e-06	0.00202369	7.44291e-06	0.000143533	8.91527e-06	3.70924e-07	1.82362e-07	1.02364e-06
Costa Rica	3.8768e-06	1.02767e-05	5.86356e-07	2.79695e-07	0.000109015	4.51064e-05	7.05186e-06	2.44044e-06	2.593e-06	9.16709e-05	2.48309e-07	1.05911e-07	9.49586e-07	7.90797e-07	3.50724e-07	5.79932e-05	3.3944e-06	7.65785e-07	8.5738e-08	1.63396e-07	1.26792e-06	0.000126883	1.75958e-05	0.000165177	0.000223412	1.31887e-05	0	9.36958e-07	3.37217e-06	1.30976e-05	1.18138e-05	3.98598e-05	1.22503e-07	2.60179e-06	2.32344e-06	6.84473e-06	1.12301e-06	1.89653e-06	2.47087e-07	3.6406e-05	0.000371901	1.2073e-06	0.000352507	1.29645e-06	2.50018e-05	1.55294e-06	6.461e-08	3.17652e-08	1.78305e-07
Cote d'Ivoire	3.10862e-06	8.24064e-06	4.70164e-07	2.24274e-07	8.74136e-05	3.61691e-05	5.65472e-06	1.95689e-06	2.07928e-06	7.35058e-05	1.99113e-07	8.49246e-08	7.61437e-07	6.34108e-07	2.81234e-07	4.65035e-05	2.72172e-06	6.14054e-07	6.87502e-08	1.3102e-07	1.01671e-06	0.000101742	1.41093e-05	0.000132449	0.000179146	1.05757e-05	1.98261e-06	0	2.70389e-06	1.05027e-05	9.47314e-06	3.19606e-05	9.82316e-08	2.08634e-06	1.86307e-06	5.48863e-06	9.00515e-07	1.52077e-06	1.98136e-07	2.91908e-05	0.00029821	9.68076e-07	0.000282651	1.03959e-06	2.00479e-05	1.24526e-06	5.18087e-08	2.54708e-08	1.42976e-07
Croatia	5.0331e-06	1.33419e-05	7.61217e-07	3.63108e-07	0.000141528	5.85599e-05	9.15488e-06	3.16822e-06	3.36631e-06	0.00011901	3.22366e-07	1.37498e-07	1.2328e-06	1.02665e-06	4.55314e-07	7.52888e-05	4.40659e-06	9.94187e-07	1.11307e-07	2.12127e-07	1.64608e-06	0.000164722	2.28434e-05	0.000214438	0.000290052	1.71222e-05	3.20999e-06	1.21638e-06	0	1.7004e-05	1.53374e-05	5.17452e-05	1.59039e-07	3.37779e-06	3.01629e-06	8.8862e-06	1.45795e-06	2.46208e-06	3.20779e-07	4.72631e-05	0.000482817	1.56735e-06	0.000457634	1.6831e-06	3.24589e-05	2.0161e-06	8.38792e-08	4.12398e-08	2.31482e-07
Cyprus	3.72854e-05	9.88398e-05	5.63933e-06	2.68997e-06	0.00104846	0.000433819	6.7822e-05	2.34713e-05	2.49383e-05	0.000881659	2.38817e-06	1.01861e-06	9.1329e-06	7.60558e-06	3.37315e-06	0.000557754	3.26445e-05	7.36523e-06	8.24601e-07	1.57148e-06	1.21946e-05	0.00122029	0.000169229	0.0015886	0.0021487	0.000126846	2.37798e-05	9.01126e-06	3.2432e-05	0	0.000113622	0.000383357	1.17818e-06	2.50238e-05	2.23461e-05	6.58313e-05	1.08009e-05	1.82404e-05	2.37647e-06	0.000350138	0.00357685	1.16113e-05	0.00339024	1.24689e-05	0.000240458	1.49356e-05	6.21382e-07	3.05513e-07	1.71486e-06
Czech Republic	2.79256e-05	7.4026e-05	4.22364e-06	2.01468e-06	0.000785252	0.000324931	5.07975e-05	1.75792e-05	1.86786e-05	0.000660316	1.78867e-06	7.62903e-07	6.84033e-06	5.69625e-06	2.52632e-06	0.000417747	2.44498e-05	5.51623e-06	6.17596e-07	1.17699e-06	9.13339e-06	0.000913974	0.000126746	0.00118981	0.00160929	9.50026e-05	1.78103e-05	6.74922e-06	2.42903e-05	9.43455e-05	0	0.00028712	8.82416e-07	1.87421e-05	1.67363e-05	4.93051e-05	8.08945e-06	1.36614e-05	1.77988e-06	0.000262231	0.00267898	8.69642e-06	0.00253926	9.3388e-06	0.000180093	1.11863e-05	4.65401e-07	2.28815e-07	1.28438e-06
Denmark	0.000139237	0.000369092	2.10591e-05	1.00452e-05	0.00391539	0.00162004	0.000253267	8.76505e-05	9.31316e-05	0.0032923	8.9182e-06	3.80377e-06	3.41052e-05	2.84018e-05	1.25962e-05	0.00208288	0.00012191	2.7503e-05	3.07931e-06	5.86844e-06	4.55387e-05	0.00455705	0.000631958	0.00593244	0.00802399	0.000473682	8.8801e-05	3.36509e-05	0.000121111	0.000470409	0.000424293	0	4.39975e-06	9.34491e-05	8.34469e-05	0.000245842	4.03337e-05	6.81151e-05	8.87448e-06	0.00130749	0.013357	4.336e-05	0.0126604	4.65621e-05	0.000897951	5.57754e-05	2.32046e-06	1.14086e-06	6.40385e-06
Djibouti	2.45573e-07	6.5101e-07	3.71437e-08	1.77174e-08	6.90579e-06	2.85728e-06	4.46716e-07	1.54593e-07	1.64263e-07	5.80714e-06	1.57297e-08	6.70917e-09	6.01549e-08	5.0094e-08	2.22168e-08	3.67382e-06	2.15019e-07	4.85113e-08	5.43123e-09	1.03505e-08	8.03205e-08	8.03742e-06	1.11463e-06	1.04633e-05	1.41523e-05	8.35471e-07	1.56625e-07	5.93537e-08	2.13612e-07	8.29706e-07	7.4837e-07	2.52485e-06	0	1.6482e-07	1.47183e-07	4.336e-07	7.1139e-08	1.20141e-07	1.56525e-08	2.30612e-06	2.35588e-05	7.64783e-08	2.23299e-05	8.21255e-08	1.58379e-06	9.83733e-08	4.09272e-09	2.01224e-09	1.1295e-08
Dominican Republic	2.00721e-06	5.32083e-06	3.03583e-07	1.44808e-07	5.64422e-05	2.33541e-05	3.65111e-06	1.26353e-06	1.34254e-06	4.7461e-05	1.28563e-07	5.4835e-08	4.91659e-07	4.09443e-07	1.81583e-07	3.00261e-05	1.75741e-06	3.96497e-07	4.43907e-08	8.45973e-08	6.56457e-07	6.56921e-05	9.11018e-06	8.55182e-05	0.000115671	6.82836e-06	1.28013e-06	4.85113e-07	1.7459e-06	6.78122e-06	6.11661e-06	2.06368e-05	6.34254e-08	0	1.20295e-06	3.54388e-06	5.81446e-07	9.81925e-07	1.27933e-07	1.88483e-05	0.00019255	6.2507e-07	0.000182507	6.71234e-07	1.29445e-05	8.04035e-07	3.34506e-08	1.64463e-08	9.23158e-08
Ecuador	5.26025e-06	1.39442e-05	7.95584e-07	3.79497e-07	0.000147918	6.12051e-05	9.5684e-06	3.31135e-06	3.51848e-06	0.000124384	3.36924e-07	1.43704e-07	1.28846e-06	1.07301e-06	4.7588e-07	7.86888e-05	4.60565e-06	1.03908e-06	1.16333e-07	2.21704e-07	1.7204e-06	0.00017216	2.38748e-05	0.00022412	0.000303144	1.78953e-05	3.35483e-06	1.27132e-06	4.57536e-06	1.77717e-05	1.60299e-05	5.40827e-05	1.6622e-07	3.53045e-06	0	9.28727e-06	1.52378e-06	2.57322e-06	3.35263e-07	4.93955e-05	0.000504604	1.63814e-06	0.000478298	1.75912e-06	3.39244e-05	2.10713e-06	8.76652e-08	4.3101e-08	2.41934e-07
Egypt	6.34108e-06	1.68091e-05	9.59039e-07	4.57463e-07	0.000178308	7.37793e-05	1.15342e-05	3.9916e-06	4.24123e-06	0.000149938	4.06145e-07	1.7323e-07	1.55319e-06	1.29345e-06	5.73655e-07	9.4856e-05	5.55189e-06	1.25256e-06	1.40234e-07	2.67263e-07	2.07386e-06	0.00020753	2.87804e-05	0.000270169	0.000365428	2.1572e-05	4.04411e-06	1.53252e-06	5.5155e-06	2.1423e-05	1.93232e-05	6.51938e-05	2.00369e-07	4.25564e-06	3.80035e-06	0	1.83684e-06	3.10202e-06	4.04143e-07	5.95442e-05	0.00060829	1.9747e-06	0.000576561	2.12051e-06	4.0893e-05	2.54e-06	1.05676e-07	5.19553e-08	2.91639e-07
El Salvador	1.31497e-06	3.48575e-06	1.98881e-07	9.48682e-08	3.69752e-05	1.52998e-05	2.39188e-06	8.27777e-07	8.79534e-07	3.10935e-05	8.42236e-08	3.59224e-08	3.22098e-07	2.6824e-07	1.18959e-07	1.96707e-05	1.15132e-06	2.5974e-07	2.90809e-08	5.54212e-08	4.30058e-07	4.30375e-05	5.96834e-06	5.60245e-05	7.57773e-05	4.47351e-06	8.38646e-07	3.17799e-07	1.14379e-06	4.44249e-06	4.00723e-06	1.35197e-05	4.15525e-08	8.82538e-07	7.88085e-07	2.32166e-06	0	6.43292e-07	8.38108e-08	1.2348e-05	0.000126145	4.09492e-07	0.000119565	4.3973e-07	8.48025e-06	5.26734e-07	2.19147e-08	1.07743e-08	6.04797e-08
Estonia	4.63301e-06	1.22811e-05	7.00716e-07	3.34237e-07	0.000130275	5.39044e-05	8.42725e-06	2.91639e-06	3.09885e-06	0.000109548	2.96744e-07	1.26565e-07	1.1348e-06	9.45043e-07	4.19115e-07	6.93046e-05	4.05632e-06	9.15146e-07	1.0246e-07	1.95261e-07	1.51523e-06	0.000151628	2.10273e-05	0.000197389	0.000266994	1.5761e-05	2.95474e-06	1.11968e-06	4.0297e-06	1.5652e-05	1.41181e-05	4.7632e-05	1.46396e-07	3.10935e-06	2.77668e-06	8.17982e-06	1.34205e-06	0	2.95279e-07	4.35041e-05	0.000444444	1.44276e-06	0.000421265	1.5493e-06	2.98771e-05	1.85582e-06	7.72111e-08	3.79595e-08	2.1308e-07
Fiji	2.50898e-07	6.65103e-07	3.79473e-08	1.81012e-08	7.05527e-06	2.91932e-06	4.56388e-07	1.57942e-07	1.6782e-07	5.93268e-06	1.60704e-08	6.85425e-09	6.14567e-08	5.11785e-08	2.2698e-08	3.75321e-06	2.19677e-07	4.95616e-08	5.54872e-09	1.05747e-08	8.20595e-08	8.21157e-06	1.13879e-06	1.069e-05	1.44589e-05	8.5357e-07	1.60018e-07	6.06385e-08	2.18238e-07	8.47659e-07	7.64588e-07	2.57957e-06	7.92824e-09	1.68391e-07	1.5037e-07	4.42979e-07	7.26802e-08	1.22742e-07	0	2.35607e-06	2.40688e-05	7.81344e-08	2.28136e-05	8.39061e-08	1.61808e-06	1.00506e-07	4.18138e-09	2.05581e-09	1.15395e-08
Finland	0.000113747	0.000301531	1.72035e-05	8.2062e-06	0.00319851	0.00132347	0.000206903	7.1603e-05	7.60827e-05	0.00268972	7.28561e-06	3.1074e-06	2.7862e-05	2.32024e-05	1.02902e-05	0.00170155	9.95897e-05	2.24684e-05	2.51557e-06	4.79397e-06	3.72023e-05	0.00372267	0.000516255	0.00484624	0.00655504	0.000386971	7.25434e-05	2.74908e-05	9.89399e-05	0.000384285	0.000346621	0.00116946	3.5942e-06	7.63391e-05	6.81713e-05	0.000200828	3.29499e-05	5.56459e-05	7.2497e-06	0	0.0109116	3.54217e-05	0.0103427	3.80377e-05	0.000733568	4.55631e-05	1.89565e-06	9.32e-07	5.23143e-06
France	0.00104946	0.00278205	0.000158726	7.57138e-05	0.0295108	0.0122107	0.00190894	0.000660634	0.000701961	0.0248162	6.72187e-05	2.86705e-05	0.000257053	0.000214071	9.49415e-05	0.0156989	0.000918859	0.000207301	2.32093e-05	4.42319e-05	0.000343226	0.034347	0.0047632	0.0447131	0.0604773	0.00357026	0.000669305	0.000253633	0.00091285	0.00354559	0.00319802	0.0107899	3.31624e-05	0.000704331	0.000628954	0.00185291	0.000303998	0.000513397	6.68889e-05	0.00985491	0	0.000326812	0.0954227	0.000350944	0.00676803	0.000420385	1.74898e-05	8.59896e-06	4.8267e-05
Georgia	1.08517e-06	2.87658e-06	1.64126e-07	7.82883e-08	3.05146e-05	1.2626e-05	1.97389e-06	6.83105e-07	7.25825e-07	2.56589e-05	6.95049e-08	2.96451e-08	2.65797e-07	2.21355e-07	9.81705e-08	1.62331e-05	9.50123e-07	2.14355e-07	2.39989e-08	4.57365e-08	3.54901e-07	3.55145e-05	4.92514e-06	4.62348e-05	6.25363e-05	3.69165e-06	6.92094e-07	2.62255e-07	9.43895e-07	3.66625e-06	3.30695e-06	1.1157e-05	3.42908e-08	7.28292e-07	6.50351e-07	1.91593e-06	3.14355e-07	5.30861e-07	6.91654e-08	1.019e-05	0.000104099	0	9.86688e-05	3.62888e-07	6.99836e-06	4.34699e-07	1.80848e-08	8.89158e-09	4.99084e-08
Germany	0.00127979	0.00339244	0.000193561	9.23304e-05	0.0359884	0.0148905	0.00232791	0.000805623	0.000856012	0.0302606	8.19716e-05	3.49625e-05	0.000313475	0.000261059	0.000115776	0.0191444	0.00112051	0.000252803	2.83041e-05	5.39386e-05	0.000418554	0.0418847	0.0058086	0.0545272	0.0737525	0.00435383	0.000816199	0.000309299	0.00111319	0.00432378	0.0039	0.013158	4.04411e-05	0.000858919	0.000767006	0.00225957	0.000370729	0.000626072	8.15686e-05	0.0120178	0.122769	0.000398549	0	0.000427982	0.00825334	0.00051264	2.13285e-05	1.04861e-05	5.88603e-05
Ghana	8.06771e-07	2.13864e-06	1.22022e-07	5.82057e-08	2.26863e-05	9.38692e-06	1.46753e-06	5.07853e-07	5.3963e-07	1.9077e-05	5.16744e-08	2.20403e-08	1.97616e-07	1.64569e-07	7.29855e-08	1.20686e-05	7.06382e-07	1.59363e-07	1.78423e-08	3.40026e-08	2.63868e-07	2.64038e-05	3.66185e-06	3.43739e-05	4.64937e-05	2.74468e-06	5.14545e-07	1.94985e-07	7.01742e-07	2.72563e-06	2.45842e-06	8.29486e-06	2.54928e-08	5.41462e-07	4.83525e-07	1.42444e-06	2.33705e-07	3.9469e-07	5.14203e-08	7.57602e-06	7.73943e-05	2.5124e-07	7.33568e-05	0	5.20285e-06	3.23172e-07	1.34454e-08	6.61049e-09	3.71071e-08
Greece	3.98818e-05	0.00010572	6.03209e-06	2.87731e-06	0.00112147	0.000464034	7.25459e-05	2.51069e-05	2.6675e-05	0.00094304	2.55441e-06	1.08954e-06	9.76894e-06	8.13537e-06	3.60787e-06	0.00059659	3.49185e-05	7.87792e-06	8.82001e-07	1.68091e-06	1.30436e-05	0.00130527	0.000181014	0.00169923	0.00229833	0.000135678	2.54366e-05	9.63875e-06	3.46914e-05	0.00013474	0.000121533	0.000410053	1.26023e-06	2.67678e-05	2.3902e-05	7.0416e-05	1.1553e-05	1.95105e-05	2.54195e-06	0.000374515	0.00382599	1.24198e-05	0.00362644	1.33372e-05	0	1.59757e-05	6.64664e-07	3.26787e-07	1.83427e-06
Guatemala	2.51093e-06	6.65568e-06	3.79742e-07	1.81141e-07	7.0604e-05	2.92128e-05	4.56706e-06	1.58054e-06	1.67939e-06	5.93708e-05	1.60819e-07	6.85914e-08	6.15007e-07	5.12152e-07	2.27144e-07	3.75589e-05	2.19833e-06	4.95958e-07	5.55287e-08	1.05823e-07	8.21182e-07	8.21743e-05	1.13959e-05	0.000106976	0.000144691	8.5418e-06	1.60133e-06	6.06824e-07	2.18395e-06	8.48269e-06	7.65125e-06	2.58152e-05	7.93386e-08	1.68511e-06	1.50478e-06	4.43296e-06	7.27315e-07	1.2283e-06	1.6003e-07	2.35776e-05	0.000240861	7.81906e-07	0.000228299	8.39647e-07	1.61923e-05	0	4.18431e-08	2.05728e-08	1.15478e-07
Guinea	1.02667e-07	2.72148e-07	1.5528e-08	7.40676e-09	2.88684e-06	1.19455e-06	1.86749e-07	6.46296e-08	6.86695e-08	2.42764e-06	6.5758e-09	2.80477e-09	2.51484e-08	2.09423e-08	9.28776e-09	1.5358e-06	8.98903e-08	2.02799e-08	2.27051e-09	4.3272e-09	3.35776e-08	3.3602e-06	4.65988e-07	4.37434e-06	5.91656e-06	3.49259e-07	6.54772e-08	2.48138e-08	8.93017e-08	3.46865e-07	3.12865e-07	1.05557e-06	3.24418e-09	6.8904e-08	6.153e-08	1.81266e-07	2.97404e-08	5.02259e-08	6.54356e-09	9.64095e-07	9.84881e-06	3.19728e-08	9.33514e-06	3.43323e-08	6.62099e-07	4.1125e-08	0	8.41211e-10	4.72192e-09
Guinea-Bissau	7.52302e-08	1.99424e-07	1.13783e-08	5.42757e-09	2.11543e-06	8.75308e-07	1.36843e-07	4.7356e-08	5.03188e-08	1.77888e-06	4.81864e-09	2.0552e-09	1.8427e-08	1.53457e-08	6.80589e-09	1.12538e-06	6.5868e-08	1.48604e-08	1.66374e-09	3.17066e-09	2.46037e-08	2.46208e-06	3.41443e-07	3.20534e-06	4.33526e-06	2.55929e-07	4.79788e-08	1.81818e-08	6.54356e-08	2.54171e-07	2.29252e-07	7.73479e-07	2.3772e-09	5.04897e-08	4.50868e-08	1.32825e-07	2.17923e-08	3.68017e-08	4.79495e-09	7.06431e-07	7.21673e-06	2.34279e-08	6.84033e-06	2.51582e-08	4.85162e-07	3.0136e-08	1.25376e-09	0	3.4601e-09
Haiti	4.24489e-07	1.12523e-06	6.41997e-08	3.06246e-08	1.19362e-05	4.93881e-06	7.72111e-07	2.67214e-07	2.83921e-07	1.00371e-05	2.71879e-08	1.15962e-08	1.03974e-07	8.65856e-08	3.84016e-08	6.34987e-06	3.71657e-07	8.38475e-08	9.38766e-09	1.78906e-08	1.38829e-07	1.38924e-05	1.9266e-06	1.80855e-05	2.4462e-05	1.44408e-06	2.70731e-07	1.02589e-07	3.69214e-07	1.43409e-06	1.29354e-06	4.36433e-06	1.34132e-08	2.84898e-07	2.5439e-07	7.49444e-07	1.22962e-07	2.07657e-07	2.7056e-08	3.98598e-06	4.07196e-05	1.3219e-07	3.8597e-05	1.41953e-07	2.7376e-06	1.70035e-07	7.07408e-09	3.47793e-09	0
Honduras	1.19042e-06	3.15552e-06	1.80047e-07	8.58821e-08	3.3475e-05	1.38509e-05	2.16536e-06	7.49371e-07	7.96243e-07	2.81478e-05	7.62487e-08	3.252e-08	2.9159e-07	2.42825e-07	1.07694e-07	1.78078e-05	1.04228e-06	2.35146e-07	2.63257e-08	5.01722e-08	3.89341e-07	3.89609e-05	5.4029e-06	5.07193e-05	6.86012e-05	4.04973e-06	7.59214e-07	2.87707e-07	1.03547e-06	4.02189e-06	3.62766e-06	1.22393e-05	3.76151e-08	7.98955e-07	7.13441e-07	2.10178e-06	3.44838e-07	5.8235e-07	7.58726e-08	1.11785e-05	0.000114196	3.70729e-07	0.000108241	3.98085e-07	7.67715e-06	4.76857e-07	1.9839e-08	9.75404e-09	5.4752e-08
Hungary	4.37239e-05	0.000115903	6.61293e-06	3.1543e-06	0.00122948	0.000508732	7.95315e-05	2.75225e-05	2.92445e-05	0.00103388	2.80037e-06	1.19447e-06	1.07096e-05	8.91869e-06	3.95545e-06	0.000654063	3.82819e-05	8.63657e-06	9.66952e-07	1.8428e-06	1.42998e-05	0.00143099	0.000198447	0.00186288	0.00251972	0.000148746	2.7884e-05	1.05672e-05	3.80303e-05	0.000147717	0.000133238	0.000449525	1.3816e-06	2.93447e-05	2.62036e-05	7.71965e-05	1.26655e-05	2.13893e-05	2.78669e-06	0.000410566	0.00419433	1.36159e-05	0.00397548	1.46215e-05	0.000281967	1.75142e-05	7.28658e-07	3.58247e-07	2.01094e-06
Iceland	5.66303e-06	1.50121e-05	8.56525e-07	4.08564e-07	0.000159244	6.58924e-05	1.03012e-05	3.56489e-06	3.78789e-06	0.00013391	3.62717e-07	1.5471e-07	1.38714e-06	1.15517e-06	5.12323e-07	8.47146e-05	4.95835e-06	1.11863e-06	1.25241e-07	2.38682e-07	1.85215e-06	0.000185345	2.57028e-05	0.000241284	0.000326348	1.92658e-05	3.61178e-06	1.36868e-06	4.92587e-06	1.91327e-05	1.72575e-05	5.82253e-05	1.78948e-07	3.80084e-06	3.39391e-06	9.99853e-06	1.64046e-06	2.77033e-06	3.60958e-07	5.3179e-05	0.00054327	1.76359e-06	0.000514936	1.89382e-06	3.65208e-05	2.26851e-06	9.43797e-08	4.64009e-08	2.60472e-07
India	7.92433e-05	0.000210061	1.19851e-05	5.71701e-06	0.00222828	0.00092201	0.000144142	4.9884e-05	5.30031e-05	0.00187377	5.0756e-06	2.16482e-06	1.94101e-05	1.61642e-05	7.16885e-06	0.00118541	6.93803e-05	1.5653e-05	1.7525e-06	3.33993e-06	2.59178e-05	0.00259349	0.000359664	0.00337632	0.00456657	0.000269583	5.05386e-05	1.91517e-05	6.8926e-05	0.000267727	0.000241479	0.000814733	2.50409e-06	5.31838e-05	4.74903e-05	0.000139909	2.29547e-05	3.87655e-05	5.05068e-06	0.00074412	0.00760167	2.4677e-05	0.00720525	2.64991e-05	0.000511052	3.17432e-05	1.32063e-06	6.493e-07	3.64451e-06
Indonesia	3.16846e-05	8.39867e-05	4.79202e-06	2.28578e-06	0.000890916	0.000368652	5.76317e-05	1.99446e-05	2.1192e-05	0.000749176	2.02933e-06	8.65563e-07	7.76068e-06	6.46296e-06	2.86632e-06	0.00047395	2.77399e-05	6.25852e-06	7.00691e-07	1.33536e-06	1.03622e-05	0.00103696	0.000143802	0.00134989	0.00182585	0.000107787	2.02066e-05	7.65736e-06	2.75592e-05	0.000107042	9.65511e-05	0.000325737	1.00117e-06	2.1264e-05	1.89883e-05	5.5939e-05	9.17784e-06	1.54996e-05	2.01939e-06	0.000297526	0.00303925	9.86664e-06	0.00288098	1.05952e-05	0.000204328	1.26914e-05	5.28028e-07	2.59593e-07	1.45719e-06
Iraq	1.32977e-05	3.52507e-05	2.01121e-06	9.59356e-07	0.000373928	0.00015472	2.41882e-05	8.37083e-06	8.89451e-06	0.000314428	8.51738e-07	3.63279e-07	3.25713e-06	2.71244e-06	1.203e-06	0.000198923	1.16429e-05	2.62671e-06	2.94082e-07	5.60465e-07	4.34919e-06	0.000435212	6.03551e-05	0.000566571	0.000766322	4.52383e-05	8.48098e-06	3.21389e-06	1.15666e-05	4.49256e-05	4.05217e-05	0.000136719	4.2019e-07	8.92455e-06	7.96952e-06	2.34782e-05	3.85213e-06	6.50521e-06	8.47561e-07	0.000124872	0.00127564	4.14108e-06	0.00120911	4.44689e-06	8.57576e-05	5.32669e-06	2.21614e-07	1.08957e-07	6.11587e-07
Ireland	0.000770865	0.00204343	0.000116587	5.56142e-05	0.0216761	0.008969	0.00140216	0.000485259	0.000515596	0.0182274	4.93735e-05	2.10588e-05	0.000188816	0.000157241	6.97369e-05	0.0115312	0.000674922	0.000152268	1.70477e-05	3.24882e-05	0.000252119	0.025229	0.00349869	0.0328424	0.0444225	0.00262231	0.000491634	0.000186302	0.000670501	0.00260424	0.00234906	0.00792555	2.43582e-05	0.000517354	0.000461982	0.00136101	0.000223297	0.000377104	4.91317e-05	0.00723871	0.0739479	0.000240055	0.0700911	0.000257786	0.0049713	0.000308786	1.28468e-05	6.31616e-06	3.54535e-05
Israel	5.19626e-05	0.000137747	7.85936e-06	3.74881e-06	0.0014612	0.000604602	9.45214e-05	3.27105e-05	3.47573e-05	0.00122872	3.3282e-06	1.41958e-06	1.27281e-05	1.05996e-05	4.70091e-06	0.000777338	4.54972e-05	1.02645e-05	1.14919e-06	2.1901e-06	1.69949e-05	0.00170069	0.000235847	0.00221397	0.00299455	0.000176779	3.31404e-05	1.25588e-05	4.51992e-05	0.000175558	0.00015835	0.000534257	1.642e-06	3.48746e-05	3.11424e-05	9.17467e-05	1.50526e-05	2.54195e-05	3.31208e-06	0.00048797	0.00498473	1.61823e-05	0.00472485	1.73774e-05	0.000335116	2.08153e-05	8.66002e-07	4.25783e-07	2.38993e-06
Italy	0.000383283	0.00101605	5.79712e-05	2.7652e-05	0.0107779	0.00445959	0.000697198	0.000241279	0.000256369	0.00906329	2.455e-05	1.04712e-05	9.38839e-05	7.81832e-05	3.46743e-05	0.00573362	0.00033558	7.57114e-05	8.47659e-06	1.61545e-05	0.000125356	0.0125444	0.00173965	0.0163306	0.0220881	0.00130395	0.000244449	9.26357e-05	0.000333382	0.00129494	0.00116802	0.00394079	1.21116e-05	0.000257248	0.000229711	0.00067673	0.000111031	0.000187506	2.44303e-05	0.00359933	0.03677	0.000119362	0.0348502	0.000128177	0.00247185	0.000153536	6.38773e-06	3.14062e-06	1.76285e-05
Jamaica	1.14174e-06	3.02655e-06	1.72683e-07	8.23698e-08	3.21047e-05	1.32842e-05	2.07679e-06	7.18717e-07	7.6366e-07	2.69974e-05	7.31296e-08	3.11912e-08	2.79671e-07	2.32894e-07	1.03288e-07	1.70795e-05	9.99634e-07	2.25529e-07	2.5251e-08	4.81205e-08	3.73415e-07	3.7366e-05	5.18209e-06	4.86456e-05	6.57947e-05	3.88413e-06	7.2817e-07	2.75934e-07	9.93112e-07	3.85726e-06	3.47915e-06	1.17386e-05	3.60787e-08	7.66273e-07	6.84253e-07	2.01583e-06	3.30744e-07	5.58535e-07	7.27706e-08	1.07213e-05	0.000109526	3.5556e-07	0.000103813	3.81818e-07	7.36303e-06	4.57341e-07	1.90276e-08	9.35493e-09	5.25122e-08
Japan	0.00117572	0.00311668	0.000177822	8.48221e-05	0.0330598	0.0136797	0.00213861	0.000740114	0.0007864	0.027801	7.53059e-05	3.21194e-05	0.000287975	0.000239828	0.000106363	0.0175877	0.00102941	0.000232242	2.60008e-05	4.95542e-05	0.000384529	0.0384798	0.00533622	0.050094	0.0677536	0.0039999	0.000749835	0.000284141	0.00102267	0.00397206	0.00358272	0.0120881	3.7151e-05	0.000789087	0.000704624	0.00207582	0.000340588	0.000575169	7.49371e-05	0.0110405	0.112787	0.000366137	0.106905	0.000393176	0.00758237	0.00047097	1.9594e-05	9.63337e-06	5.40754e-05
Jordan	3.9193e-06	1.03893e-05	5.9278e-07	2.82748e-07	0.00011021	4.56022e-05	7.12904e-06	2.46721e-06	2.62158e-06	9.26748e-05	2.51044e-07	1.07071e-07	9.59991e-07	7.99468e-07	3.54559e-07	5.86283e-05	3.43152e-06	7.74187e-07	8.66759e-08	1.65186e-07	1.28182e-06	0.000128272	1.77885e-05	0.000166984	0.000225859	1.33333e-05	2.49969e-06	9.47217e-07	3.40905e-06	1.32412e-05	1.19433e-05	4.02946e-05	1.23844e-07	2.63037e-06	2.34889e-06	6.91971e-06	1.13532e-06	1.91732e-06	2.49798e-07	3.68042e-05	0.00037598	1.22051e-06	0.000356366	1.31067e-06	2.52754e-05	1.56997e-06	6.53159e-08	3.21121e-08	1.80257e-07
Kazakhstan	2.34371e-05	6.21284e-05	3.54486e-06	1.69085e-06	0.000659046	0.000272685	4.26321e-05	1.47534e-05	1.56762e-05	0.000554188	1.50116e-06	6.40263e-07	5.7407e-06	4.78078e-06	2.12025e-06	0.000350602	2.05203e-05	4.62959e-06	5.18331e-07	9.87812e-07	7.66518e-06	0.000767055	0.000106375	0.000998559	0.00135063	7.97318e-05	1.49474e-05	5.66425e-06	2.03859e-05	7.91822e-05	7.14198e-05	0.000240966	7.40578e-07	1.57295e-05	1.40463e-05	4.13791e-05	6.78904e-06	1.14655e-05	1.49378e-06	0.000220085	0.00224831	7.29855e-06	0.00213104	7.83762e-06	0.000151147	9.38839e-06	3.90586e-07	1.92035e-07	1.07794e-06
Kiribati	1.18468e-07	3.14037e-07	1.79177e-08	8.54693e-09	3.33138e-06	1.3784e-06	2.15493e-07	7.45756e-08	7.92409e-08	2.80135e-06	7.58799e-09	3.23636e-09	2.90174e-08	2.41655e-08	1.07174e-08	1.77218e-06	1.03725e-07	2.34012e-08	2.61987e-09	4.99304e-09	3.8746e-08	3.87729e-06	5.37701e-07	5.04751e-06	6.82714e-06	4.03019e-07	7.55551e-08	2.86314e-08	1.03046e-07	4.00234e-07	3.61007e-07	1.21802e-06	3.74344e-09	7.95095e-08	7.09997e-08	2.09164e-07	3.43177e-08	5.79541e-08	7.55087e-09	1.11248e-06	1.13646e-05	3.68921e-08	1.07718e-05	3.9618e-08	7.64002e-07	4.74561e-08	1.97435e-09	9.7069e-10	5.44857e-09
Korea, Republic of	0.000170619	0.000452285	2.58054e-05	1.23092e-05	0.00479764	0.00198515	0.000310349	0.000107403	0.00011412	0.00403434	1.09282e-05	4.6611e-06	4.17918e-05	3.48037e-05	1.54351e-05	0.00255221	0.000149383	3.37022e-05	3.77323e-06	7.19108e-06	5.58023e-05	0.00558413	0.000774383	0.00726924	0.0098322	0.000580445	0.000108815	4.12349e-05	0.000148406	0.000576415	0.000519919	0.00175418	5.39142e-06	0.000114509	0.000102254	0.000301238	4.94248e-05	8.34665e-05	1.08744e-05	0.00160216	0.0163672	5.31326e-05	0.0155135	5.70577e-05	0.00110032	6.83447e-05	2.84336e-06	1.39799e-06	7.84715e-06
Kosovo, Republic of	7.13295e-07	1.89079e-06	1.07882e-07	5.14594e-08	2.00574e-05	8.29926e-06	1.29745e-06	4.49012e-07	4.77101e-07	1.68662e-05	4.56853e-08	1.94861e-08	1.74715e-07	1.45497e-07	6.4527e-08	1.067e-05	6.24508e-07	1.40895e-07	1.57747e-08	3.00628e-08	2.33284e-07	2.33446e-05	3.23734e-06	3.03901e-05	4.11055e-05	2.42659e-06	4.54899e-07	1.7239e-07	6.20429e-07	2.40981e-06	2.17362e-06	7.33348e-06	2.2539e-08	4.78713e-07	4.27493e-07	1.25935e-06	2.06622e-07	3.48941e-07	4.5463e-08	6.69793e-06	6.84253e-05	2.22127e-07	6.48567e-05	2.38531e-07	4.60003e-06	2.85728e-07	1.18874e-08	5.84451e-09	3.28057e-08
Kuwait	2.57444e-05	6.82445e-05	3.89365e-06	1.85733e-06	0.00072392	0.000299529	4.68284e-05	1.6206e-05	1.72197e-05	0.000608754	1.64896e-06	7.03305e-07	6.3059e-06	5.25146e-06	2.32899e-06	0.000385115	2.25405e-05	5.08537e-06	5.69356e-07	1.08505e-06	8.41992e-06	0.000842578	0.000116846	0.00109687	0.0014836	8.75821e-05	1.6419e-05	6.22188e-06	2.2393e-05	8.69764e-05	7.84519e-05	0.000264698	8.13488e-07	1.7278e-05	1.5429e-05	4.54532e-05	7.45756e-06	1.25942e-05	1.64085e-06	0.00024175	0.00246965	8.01715e-06	0.00234086	8.60922e-06	0.000166027	1.03126e-05	4.29056e-07	2.1094e-07	1.18405e-06
Kyrgyz Republic	6.14543e-07	1.62905e-06	9.29459e-08	4.43345e-08	1.72807e-05	7.15029e-06	1.11783e-06	3.86849e-07	4.11055e-07	1.45314e-05	3.93615e-08	1.67885e-08	1.50526e-07	1.25356e-07	5.55946e-08	9.19299e-06	5.38067e-07	1.21392e-07	1.35908e-08	2.59007e-08	2.00989e-07	2.01128e-05	2.78914e-06	2.6184e-05	3.54144e-05	2.09064e-06	3.9193e-07	1.48523e-07	5.3455e-07	2.07621e-06	1.87272e-06	6.31836e-06	1.94189e-08	4.12447e-07	3.6831e-07	1.08502e-06	1.78017e-07	3.00628e-07	3.91686e-08	5.77074e-06	5.89531e-05	1.91378e-07	5.5878e-05	2.0551e-07	3.96326e-06	2.46159e-07	1.02416e-08	5.03529e-09	2.82651e-08
Latvia	5.05093e-06	1.33893e-05	7.63929e-07	3.64402e-07	0.000142031	5.87675e-05	9.18761e-06	3.17945e-06	3.37852e-06	0.000119433	3.23514e-07	1.37986e-07	1.23719e-06	1.03031e-06	4.5695e-07	7.55575e-05	4.42246e-06	9.97728e-07	1.11705e-07	2.12882e-07	1.65194e-06	0.000165309	2.29247e-05	0.0002152	0.000291077	1.71833e-05	3.22122e-06	1.22073e-06	4.3934e-06	1.70646e-05	1.53919e-05	5.19308e-05	1.59605e-07	3.39e-06	3.02704e-06	8.91771e-06	1.46313e-06	2.47087e-06	3.21927e-07	4.74317e-05	0.000484527	1.57295e-06	0.000459271	1.68911e-06	3.25737e-05	2.02328e-06	8.41772e-08	4.13864e-08	2.32305e-07
Lesotho	1.77331e-07	4.70067e-07	2.68215e-08	1.27935e-08	4.98644e-06	2.06326e-06	3.22562e-07	1.11629e-07	1.1861e-07	4.19311e-06	1.13581e-08	4.84453e-09	4.34357e-08	3.61716e-08	1.60424e-08	2.6526e-06	1.55262e-07	3.50285e-08	3.92174e-09	7.47393e-09	5.79981e-08	5.80372e-06	8.04841e-07	7.55526e-06	1.02191e-05	6.03283e-07	1.13097e-07	4.28568e-08	1.54246e-07	5.99106e-07	5.40387e-07	1.82321e-06	5.60343e-09	1.19013e-07	1.06277e-07	3.13085e-07	5.1369e-08	8.67492e-08	1.13024e-08	1.6652e-06	1.70113e-05	5.52234e-08	1.61239e-05	5.93024e-08	1.14362e-06	7.10339e-08	2.95523e-09	1.45299e-09	8.15588e-09
Lithuania	3.83332e-06	1.01617e-05	5.79786e-07	2.76569e-07	0.000107794	4.46032e-05	6.97296e-06	2.41311e-06	2.56393e-06	9.06426e-05	2.45524e-07	1.04724e-07	9.38961e-07	7.81955e-07	3.46792e-07	5.73435e-05	3.35629e-06	7.57212e-07	8.47781e-08	1.61564e-07	1.25373e-06	0.000125461	1.73987e-05	0.000163325	0.000220908	1.30412e-05	2.44474e-06	9.26455e-07	3.33431e-06	1.29511e-05	1.16817e-05	3.94128e-05	1.2113e-07	2.57273e-06	2.2974e-06	6.76803e-06	1.11043e-06	1.87531e-06	2.44327e-07	3.59981e-05	0.000367724	1.19377e-06	0.00034855	1.28194e-06	2.47209e-05	1.53555e-06	6.38846e-08	3.14086e-08	1.76307e-07
Luxembourg	0.00165565	0.00438875	0.000250409	0.000119445	0.0465572	0.0192638	0.00301165	0.00104223	0.00110742	0.039149	0.000106045	4.52309e-05	0.000405535	0.00033773	0.000149779	0.0247673	0.0014496	0.000327032	3.66161e-05	6.97809e-05	0.000541487	0.0541877	0.00751447	0.0705405	0.0954105	0.0056325	0.00105591	0.000400137	0.00144012	0.00559366	0.00504531	0.0170223	5.23167e-05	0.00111118	0.000992257	0.00292323	0.000479593	0.000809946	0.000105525	0.0155473	0.158826	0.000515596	0.150541	0.000553675	0.0106773	0.000663223	2.75934e-05	1.35659e-05	7.61486e-05
Macedonia, FYR	7.45023e-07	1.97494e-06	1.12682e-07	5.37481e-08	2.09497e-05	8.66833e-06	1.35517e-06	4.68992e-07	4.98327e-07	1.76166e-05	4.77199e-08	2.03532e-08	1.82487e-07	1.51972e-07	6.73994e-08	1.11448e-05	6.52305e-07	1.47165e-07	1.64764e-08	3.14013e-08	2.43663e-07	2.43834e-05	3.38145e-06	3.17432e-05	4.2935e-05	2.53462e-06	4.75147e-07	1.80059e-07	6.4803e-07	2.51704e-06	2.27032e-06	7.6598e-06	2.35419e-08	5.00012e-07	4.46496e-07	1.31538e-06	2.15815e-07	3.64476e-07	4.74854e-08	6.99617e-06	7.14687e-05	2.32012e-07	6.77414e-05	2.49139e-07	4.80472e-06	2.98429e-07	1.24162e-08	6.10439e-09	3.42664e-08
Malawi	1.67233e-07	4.43321e-07	2.52925e-08	1.20649e-08	4.70262e-06	1.94578e-06	3.04194e-07	1.05273e-07	1.11856e-07	3.95447e-06	1.07115e-08	4.56853e-09	4.09638e-08	3.41125e-08	1.51288e-08	2.50165e-06	1.4642e-07	3.30329e-08	3.69849e-09	7.04844e-09	5.46958e-08	5.47324e-06	7.59019e-07	7.12513e-06	9.63728e-06	5.68916e-07	1.06656e-07	4.04167e-08	1.45463e-07	5.64984e-07	5.09611e-07	1.71938e-06	5.28443e-09	1.12237e-07	1.00225e-07	2.95254e-07	4.84429e-08	8.18104e-08	1.06588e-08	1.57038e-06	1.60426e-05	5.20798e-08	1.52058e-05	5.59244e-08	1.0785e-06	6.69891e-08	2.78694e-09	1.37024e-09	7.69156e-09
Malaysia	5.78051e-05	0.00015323	8.74258e-06	4.17015e-06	0.00162541	0.000672553	0.000105144	3.63865e-05	3.8663e-05	0.00136682	3.7024e-06	1.57913e-06	1.41587e-05	1.17909e-05	5.22923e-06	0.000864683	5.06094e-05	1.14181e-05	1.27835e-06	2.43626e-06	1.8905e-05	0.00189182	0.000262353	0.00246281	0.00333114	0.000196646	3.68652e-05	1.39701e-05	5.02797e-05	0.000195288	0.000176149	0.000594294	1.82653e-06	3.87949e-05	3.46425e-05	0.000102057	1.67443e-05	2.82773e-05	3.68433e-06	0.000542806	0.00554505	1.8001e-05	0.00525586	1.93305e-05	0.00037278	2.31548e-05	9.63337e-07	4.73633e-07	2.65846e-06
Mali	3.45766e-07	9.16563e-07	5.22948e-08	2.49457e-08	9.72277e-06	4.02311e-06	6.28929e-07	2.17657e-07	2.31272e-07	8.17591e-06	2.21465e-08	9.44603e-09	8.46926e-08	7.05308e-08	3.12792e-08	5.17232e-06	3.02728e-07	6.83007e-08	7.64686e-09	1.45729e-08	1.13085e-07	1.13163e-05	1.56933e-06	1.47317e-05	1.99257e-05	1.17628e-06	2.2052e-07	8.35666e-08	3.0075e-07	1.16817e-06	1.05366e-06	3.55487e-06	1.09257e-08	2.32058e-07	2.07223e-07	6.10464e-07	1.00159e-07	1.69148e-07	2.20378e-08	3.24687e-06	3.31697e-05	1.07677e-07	3.14404e-05	1.1563e-07	2.22987e-06	1.38504e-07	5.76244e-09	2.8331e-09	1.59026e-08
Malta	3.63401e-05	9.63313e-05	5.4962e-06	2.62158e-06	0.00102186	0.000422804	6.61e-05	2.28756e-05	2.43062e-05	0.000859285	2.32757e-06	9.92746e-07	8.9011e-06	7.41262e-06	3.28741e-06	0.000543612	3.18165e-05	7.17813e-06	8.03669e-07	1.53159e-06	1.18849e-05	0.00118932	0.000164935	0.00154828	0.00209416	0.000123627	2.3176e-05	8.78264e-06	3.16089e-05	0.000122772	0.000110737	0.000373611	1.14829e-06	2.43888e-05	2.17787e-05	6.41606e-05	1.05266e-05	1.77773e-05	2.31614e-06	0.000341247	0.00348599	1.13165e-05	0.00330427	1.21524e-05	0.000234354	1.45566e-05	6.05628e-07	2.97746e-07	1.67133e-06
Mauritius	6.30786e-05	0.000167211	9.54031e-06	4.55069e-06	0.00177375	0.000733934	0.000114738	3.97084e-05	4.219e-05	0.00149154	4.0402e-06	1.72324e-06	1.54505e-05	1.28668e-05	5.7065e-06	0.000943602	5.52283e-05	1.24599e-05	1.39501e-06	2.65846e-06	2.06302e-05	0.00206443	0.00028629	0.00268753	0.00363499	0.000214592	4.02286e-05	1.52449e-05	5.48668e-05	0.000213107	0.000192221	0.000648519	1.99321e-06	4.23341e-05	3.78032e-05	0.00011137	1.82721e-05	3.0859e-05	4.02042e-06	0.00059234	0.00605115	1.96434e-05	0.00573557	2.10943e-05	0.000406805	2.52681e-05	1.05124e-06	5.16841e-07	2.90125e-06
Mexico	9.10652e-05	0.000241401	1.37732e-05	6.56994e-06	0.00256076	0.00105957	0.000165646	5.73264e-05	6.0912e-05	0.00215332	5.83278e-06	2.48773e-06	2.2306e-05	1.85758e-05	8.23844e-06	0.00136225	7.97318e-05	1.79883e-05	2.01395e-06	3.83821e-06	2.97843e-05	0.00298039	0.000413326	0.00387997	0.0052478	0.000309812	5.80787e-05	2.2009e-05	7.92115e-05	0.000307662	0.000277497	0.000936274	2.87756e-06	6.11172e-05	5.45761e-05	0.000160783	2.63794e-05	4.45495e-05	5.80421e-06	0.000855157	0.00873599	2.83603e-05	0.00828021	3.04536e-05	0.000587284	3.64793e-05	1.51767e-06	7.46171e-07	4.18847e-06
Moldova	5.16841e-07	1.37009e-06	7.8171e-08	3.72878e-08	1.45336e-05	6.01353e-06	9.40133e-07	3.25346e-07	3.45693e-07	1.22212e-05	3.31037e-08	1.41198e-08	1.26599e-07	1.05427e-07	4.67575e-08	7.73161e-06	4.52529e-07	1.02093e-07	1.14304e-08	2.17835e-08	1.69038e-07	1.69156e-05	2.34584e-06	2.2021e-05	2.97843e-05	1.75831e-06	3.29621e-07	1.24914e-07	4.49574e-07	1.74615e-06	1.575e-06	5.31399e-06	1.63318e-08	3.46889e-07	3.09763e-07	9.12533e-07	1.49718e-07	2.52852e-07	3.29425e-08	4.85333e-06	4.95811e-05	1.60954e-07	4.69945e-05	1.72841e-07	3.33309e-06	2.07037e-07	8.61361e-09	4.23487e-09	2.37713e-08
Morocco	5.18234e-06	1.37378e-05	7.83811e-07	3.73879e-07	0.000145729	6.0299e-05	9.42674e-06	3.26226e-06	3.46645e-06	0.000122542	3.31941e-07	1.41579e-07	1.26941e-06	1.05713e-06	4.68845e-07	7.75238e-05	4.53751e-06	1.02369e-06	1.14611e-07	2.18424e-07	1.69495e-06	0.000169612	2.35217e-05	0.000220803	0.000298649	1.76305e-05	3.30524e-06	1.25251e-06	4.50771e-06	1.75086e-05	1.57927e-05	5.32816e-05	1.6376e-07	3.47818e-06	3.10593e-06	9.15e-06	1.50123e-06	2.53536e-06	3.30305e-07	4.86652e-05	0.000497154	1.61388e-06	0.000471215	1.73308e-06	3.34213e-05	2.07594e-06	8.63682e-08	4.24635e-08	2.38353e-07
Mozambique	1.40825e-06	3.73293e-06	2.12989e-07	1.01597e-07	3.95984e-05	1.63853e-05	2.56149e-06	8.86495e-07	9.41941e-07	3.32991e-05	9.01981e-08	3.84724e-08	3.44935e-07	2.87267e-07	1.27398e-07	2.10662e-05	1.23299e-06	2.78181e-07	3.11448e-08	5.93537e-08	4.60565e-07	4.60907e-05	6.39164e-06	6.0001e-05	8.11534e-05	4.7908e-06	8.98146e-07	3.40343e-07	1.22491e-06	4.75782e-06	4.2913e-06	1.44786e-05	4.44982e-08	9.45141e-07	8.43995e-07	2.48626e-06	4.07928e-07	6.88918e-07	8.9756e-08	1.32239e-05	0.000135092	4.38558e-07	0.000128048	4.70946e-07	9.08185e-06	5.64104e-07	2.34691e-08	1.15388e-08	6.47688e-08
Myanmar	1.59713e-06	4.23365e-06	2.4156e-07	1.15224e-07	4.4911e-05	1.85828e-05	2.90516e-06	1.0054e-06	1.06827e-06	3.77665e-05	1.02298e-07	4.36311e-08	3.91197e-07	3.25786e-07	1.44486e-07	2.38917e-05	1.39838e-06	3.15478e-07	3.53216e-08	6.73139e-08	5.22361e-07	5.22703e-05	7.24897e-06	6.80467e-05	9.20398e-05	5.43343e-06	1.01861e-06	3.85994e-07	1.38922e-06	5.39581e-06	4.867e-06	1.64207e-05	5.04677e-08	1.07191e-06	9.57182e-07	2.81991e-06	4.62641e-07	7.81319e-07	1.01795e-07	1.49977e-05	0.000153213	4.97374e-07	0.000145221	5.3411e-07	1.02999e-05	6.39774e-07	2.66164e-08	1.30864e-08	7.34569e-08
Namibia	1.2486e-06	3.30988e-06	1.88842e-07	9.00784e-08	3.51091e-05	1.45275e-05	2.27117e-06	7.85985e-07	8.35153e-07	2.9523e-05	7.99736e-08	3.41101e-08	3.0583e-07	2.54684e-07	1.12955e-07	1.86779e-05	1.09321e-06	2.46648e-07	2.76129e-08	5.26245e-08	4.08368e-07	4.08637e-05	5.66694e-06	5.31985e-05	7.19523e-05	4.24758e-06	7.96317e-07	3.01751e-07	1.08605e-06	4.21827e-06	3.80499e-06	1.28373e-05	3.94543e-08	8.37986e-07	7.48296e-07	2.20449e-06	3.61691e-07	6.10806e-07	7.95804e-08	1.17247e-05	0.000119777	3.88828e-07	0.000113529	4.17552e-07	8.05232e-06	5.00159e-07	2.08085e-08	1.02306e-08	5.74265e-08
Netherlands	0.00128441	0.00340466	0.00019426	9.26626e-05	0.0361178	0.0149444	0.00233631	0.000808529	0.00085909	0.0303705	8.22672e-05	3.50895e-05	0.000314599	0.000261987	0.000116196	0.0192137	0.00112457	0.000253707	2.84043e-05	5.4134e-05	0.000420068	0.0420361	0.00582961	0.0547226	0.0740187	0.00436946	0.000819154	0.000310422	0.00111719	0.00433942	0.00391392	0.0132056	4.05852e-05	0.000862021	0.000769766	0.00226773	0.000372072	0.000628343	8.18641e-05	0.0120613	0.123214	0.00039999	0.116788	0.000429521	0.00828314	0.000514496	2.14054e-05	1.05239e-05	5.90728e-05
New Zealand	2.2976e-05	6.09047e-05	3.475e-06	1.65758e-06	0.000646076	0.000267336	4.17918e-05	1.44633e-05	1.53677e-05	0.000543294	1.47163e-06	6.27684e-07	5.62785e-06	4.68674e-06	2.07853e-06	0.00034369	2.01165e-05	4.53848e-06	5.08121e-07	9.68369e-07	7.51447e-06	0.00075196	0.000104282	0.000978921	0.00132405	7.81637e-05	1.46533e-05	5.55287e-06	1.99849e-05	7.76239e-05	7.00154e-05	0.000236223	7.2602e-07	1.542e-05	1.37698e-05	4.05657e-05	6.65568e-06	1.12398e-05	1.4644e-06	0.000215754	0.00220407	7.15493e-06	0.0020891	7.6835e-06	0.000148172	9.20349e-06	3.82917e-07	1.88256e-07	1.05672e-06
Nicaragua	6.63223e-07	1.75812e-06	1.0031e-07	4.78493e-08	1.86498e-05	7.71671e-06	1.20639e-06	4.17503e-07	4.43614e-07	1.56826e-05	4.24806e-08	1.81188e-08	1.62453e-07	1.35287e-07	6.0001e-08	9.92135e-06	5.80689e-07	1.31008e-07	1.46677e-08	2.79524e-08	2.16915e-07	2.17066e-05	3.01019e-06	2.82577e-05	3.82209e-05	2.2563e-06	4.22999e-07	1.60292e-07	5.76903e-07	2.24071e-06	2.0211e-06	6.81884e-06	2.09575e-08	4.45128e-07	3.97474e-07	1.17098e-06	1.92123e-07	3.24467e-07	4.2273e-08	6.22799e-06	6.36233e-05	2.06541e-07	6.03063e-05	2.21795e-07	4.27713e-06	2.65675e-07	1.10532e-08	5.43441e-09	3.05049e-08
Niger	2.73735e-07	7.2563e-07	4.1401e-08	1.97487e-08	7.69742e-06	3.18507e-06	4.97912e-07	1.72316e-07	1.83093e-07	6.47273e-06	1.7533e-08	7.47808e-09	6.70501e-08	5.58364e-08	2.47649e-08	4.09492e-06	2.39669e-07	5.40705e-08	6.05383e-09	1.15371e-08	8.95264e-08	8.95899e-06	1.24242e-06	1.16629e-05	1.57749e-05	9.31243e-07	1.7458e-07	6.61562e-08	2.38101e-07	9.24819e-07	8.34176e-07	2.81429e-06	8.64976e-09	1.83716e-07	1.64053e-07	4.83305e-07	7.92946e-08	1.33912e-07	1.74471e-08	2.57053e-06	2.62597e-05	8.52446e-08	2.48895e-05	9.15415e-08	1.76535e-06	1.0965e-07	4.56193e-09	2.24291e-09	1.25898e-08
Nigeria	1.896e-05	5.02601e-05	2.86754e-06	1.36787e-06	0.000533157	0.000220603	3.44887e-05	1.19352e-05	1.26817e-05	0.000448328	1.21441e-06	5.17965e-07	4.644e-06	3.86752e-06	1.71522e-06	0.000283628	1.66005e-05	3.74515e-06	4.19311e-07	7.99101e-07	6.20087e-06	0.000620527	8.60531e-05	0.000807821	0.00109262	6.45026e-05	1.2092e-05	4.5822e-06	1.64918e-05	6.40556e-05	5.77783e-05	0.000194934	5.99106e-07	1.27249e-05	1.13629e-05	3.3475e-05	5.49229e-06	9.2753e-06	1.20845e-06	0.000178042	0.00181881	5.90435e-06	0.00172397	6.34059e-06	0.000122274	7.59483e-06	3.15967e-07	1.5535e-07	8.72011e-07
Norway	0.000221492	0.000587138	3.34994e-05	1.59793e-05	0.00622823	0.00257712	0.000402897	0.000139427	0.000148147	0.00523729	1.41865e-05	6.0509e-06	5.42537e-05	4.51796e-05	2.00374e-05	0.0033133	0.000193925	4.37508e-05	4.89827e-06	9.33514e-06	7.24408e-05	0.00724897	0.00100528	0.00943675	0.012764	0.000753499	0.000141259	5.35307e-05	0.000192655	0.000748296	0.000674947	0.00227723	6.99885e-06	0.00014865	0.000132742	0.000391051	6.41606e-05	0.000108353	1.41169e-05	0.0020799	0.0212474	6.89749e-05	0.0201392	7.407e-05	0.0014284	8.87228e-05	3.69117e-06	1.81481e-06	1.01869e-05
Pakistan	4.39169e-06	1.16416e-05	6.64224e-07	3.16822e-07	0.00012349	5.10979e-05	7.98832e-06	2.76447e-06	2.9374e-06	0.000103845	2.81283e-07	1.19975e-07	1.07569e-06	8.95826e-07	3.97303e-07	6.56945e-05	3.84505e-06	8.67492e-07	9.71227e-08	1.85093e-07	1.43631e-06	0.000143731	1.99323e-05	0.000187111	0.000253071	1.49403e-05	2.80086e-06	1.06138e-06	3.81989e-06	1.4837e-05	1.33827e-05	4.51528e-05	1.3877e-07	2.94741e-06	2.63208e-06	7.75384e-06	1.27215e-06	2.14838e-06	2.79915e-07	4.12398e-05	0.000421289	1.36763e-06	0.000399306	1.46863e-06	2.83212e-05	1.75917e-06	7.31882e-08	3.59835e-08	2.01983e-07
Palau	7.62805e-08	2.02208e-07	1.15371e-08	5.50329e-09	2.14496e-06	8.87521e-07	1.38751e-07	4.80179e-08	5.10222e-08	1.80372e-06	4.88581e-09	2.08388e-09	1.86842e-08	1.55597e-08	6.90066e-09	1.14108e-06	6.67864e-08	1.50678e-08	1.68696e-09	3.21487e-09	2.49481e-08	2.49652e-06	3.46206e-07	3.25004e-06	4.39584e-06	2.59495e-07	4.86481e-08	1.84356e-08	6.63491e-08	2.57712e-07	2.32452e-07	7.84275e-07	2.41037e-09	5.11956e-08	4.5717e-08	1.34679e-07	2.20964e-08	3.73171e-08	4.86187e-09	7.16299e-07	7.3176e-06	2.37549e-08	6.93583e-06	2.55099e-08	4.91927e-07	3.05562e-08	1.27124e-09	6.25021e-10	3.50822e-09
Panama	1.20173e-05	3.18556e-05	1.81757e-06	8.66979e-07	0.000337925	0.000139823	2.18593e-05	7.56479e-06	8.03791e-06	0.000284165	7.69717e-07	3.28302e-07	2.9435e-06	2.45133e-06	1.08715e-06	0.000179768	1.05217e-05	2.37381e-06	2.65773e-07	5.06485e-07	3.93029e-06	0.000393298	5.45443e-05	0.000512005	0.000692533	4.08832e-05	7.6642e-06	2.90442e-06	1.04528e-05	4.05999e-05	3.6621e-05	0.000123556	3.79742e-07	8.06526e-06	7.20207e-06	2.12174e-05	3.48111e-06	5.87895e-06	7.65931e-07	0.000112848	0.00115281	3.74246e-06	0.00109269	4.01871e-06	7.74993e-05	4.81376e-06	2.00276e-07	9.84661e-08	5.52698e-07
Paraguay	1.59385e-06	4.2251e-06	2.41064e-07	1.14987e-07	4.48182e-05	1.85447e-05	2.89929e-06	1.00332e-06	1.06607e-06	3.76884e-05	1.02088e-07	4.35431e-08	3.90415e-07	3.25126e-07	1.4419e-07	2.38426e-05	1.3955e-06	3.14843e-07	3.52483e-08	6.71772e-08	5.21287e-07	5.21653e-05	7.23407e-06	6.79075e-05	9.18492e-05	5.42219e-06	1.01651e-06	3.85213e-07	1.38636e-06	5.38482e-06	4.85699e-06	1.6387e-05	5.03652e-08	1.06971e-06	9.55228e-07	2.81405e-06	4.61713e-07	7.79707e-07	1.01588e-07	1.49669e-05	0.000152898	4.96348e-07	0.000144923	5.33011e-07	1.02789e-05	6.38455e-07	2.65626e-08	1.30595e-08	7.33055e-08
Peru	1.57473e-05	4.1743e-05	2.38167e-06	1.13607e-06	0.000442808	0.00018322	2.86437e-05	9.9128e-06	1.05327e-05	0.000372365	1.00862e-06	4.30204e-07	3.85726e-06	3.21218e-06	1.42459e-06	0.000235563	1.37874e-05	3.11057e-06	3.48257e-07	6.63687e-07	5.15009e-06	0.000515376	7.14711e-05	0.000670917	0.000907477	5.35722e-05	1.0043e-05	3.80572e-06	1.36973e-05	5.32009e-05	4.79861e-05	0.000161901	4.97594e-07	1.05686e-05	9.43748e-06	2.78034e-05	4.56169e-06	7.70352e-06	1.00366e-06	0.000147871	0.00151061	4.90389e-06	0.00143184	5.26611e-06	0.000101553	6.30786e-06	2.62426e-07	1.29027e-07	7.24262e-07
Philippines	2.31216e-05	6.12906e-05	3.49698e-06	1.66808e-06	0.00065018	0.000269021	4.20581e-05	1.45548e-05	1.54652e-05	0.000546738	1.48096e-06	6.31665e-07	5.66352e-06	4.7163e-06	2.09172e-06	0.000345888	2.0244e-05	4.5673e-06	5.11346e-07	9.745e-07	7.5621e-06	0.000756723	0.000104941	0.000985125	0.00133243	7.86595e-05	1.47461e-05	5.58804e-06	2.01116e-05	7.81148e-05	7.04599e-05	0.00023772	7.30612e-07	1.55177e-05	1.3857e-05	4.08222e-05	6.69769e-06	1.13112e-05	1.47368e-06	0.00021712	0.00221805	7.20036e-06	0.00210237	7.7321e-06	0.000149112	9.26186e-06	3.85335e-07	1.89451e-07	1.06341e-06
Poland	3.40832e-05	9.03471e-05	5.15473e-06	2.4589e-06	0.000958379	0.000396546	6.19941e-05	2.14545e-05	2.27965e-05	0.000805891	2.183e-06	9.31096e-07	8.34811e-06	6.9522e-06	3.08322e-06	0.000509831	2.98405e-05	6.73237e-06	7.53743e-07	1.43646e-06	1.11468e-05	0.00111546	0.000154688	0.00145211	0.00196407	0.000115947	2.17366e-05	8.23698e-06	2.96451e-05	0.000115146	0.000103859	0.000350407	1.07696e-06	2.28739e-05	2.0426e-05	6.01744e-05	9.87274e-06	1.6673e-05	2.17227e-06	0.000320046	0.00326958	1.06138e-05	0.00309909	1.13976e-05	0.000219799	1.36526e-05	5.67988e-07	2.79256e-07	1.56752e-06
Portugal	5.35527e-05	0.000141958	8.09946e-06	3.86336e-06	0.00150585	0.000623092	9.74109e-05	3.37119e-05	3.58198e-05	0.00126629	3.43006e-06	1.46298e-06	1.31172e-05	1.09238e-05	4.84453e-06	0.00080108	4.6887e-05	1.05781e-05	1.18431e-06	2.25705e-06	1.75145e-05	0.00175267	0.000243057	0.00228165	0.00308615	0.000182182	3.4154e-05	1.29425e-05	4.65817e-05	0.000180924	0.000163191	0.000550597	1.69219e-06	3.5942e-05	3.2095e-05	9.45507e-05	1.55128e-05	2.61987e-05	3.4132e-06	0.00050287	0.00513715	1.66769e-05	0.0048692	1.79085e-05	0.000345351	2.14516e-05	8.92479e-07	4.38778e-07	2.46306e-06
Romania	9.28678e-06	2.46184e-05	1.40458e-06	6.69989e-07	0.000261132	0.000108053	1.68924e-05	5.84597e-06	6.21162e-06	0.000219592	5.94832e-07	2.53707e-07	2.27474e-06	1.89434e-06	8.40136e-07	0.000138922	8.13097e-06	1.83442e-06	2.05381e-07	3.91417e-07	3.0373e-06	0.00030395	4.21509e-05	0.000395667	0.000535185	3.15942e-05	5.92291e-06	2.24445e-06	8.07772e-06	3.13744e-05	2.82993e-05	9.54813e-05	2.93447e-07	6.23263e-06	5.56557e-06	1.63965e-05	2.69021e-06	4.54312e-06	5.91901e-07	8.7206e-05	0.000890867	2.89197e-06	0.00084441	3.10569e-06	5.98911e-05	3.71999e-06	1.54769e-07	7.60924e-08	4.27127e-07
Russian Federation	0.000174962	0.000463789	2.64625e-05	1.26226e-05	0.00491976	0.00203571	0.000318238	0.000110137	0.000117027	0.00413717	1.12064e-05	4.77981e-06	4.28544e-05	3.56879e-05	1.58279e-05	0.00261718	0.000153186	3.45595e-05	3.86923e-06	7.37403e-06	5.72214e-05	0.00572629	0.000794094	0.00745439	0.0100826	0.000595222	0.000111585	4.22852e-05	0.000152185	0.000591095	0.000533157	0.00179883	5.52869e-06	0.000117423	0.000104856	0.000308908	5.06827e-05	8.55915e-05	1.11514e-05	0.00164295	0.0167839	5.44857e-05	0.0159085	5.85086e-05	0.00112833	7.00838e-05	2.9159e-06	1.43358e-06	8.04695e-06
Saudi Arabia	0.000148064	0.000392492	2.23939e-05	1.0682e-05	0.00416355	0.00172275	0.000269314	9.32049e-05	9.90352e-05	0.00350114	9.48365e-06	4.04485e-06	3.62668e-05	3.0202e-05	1.33946e-05	0.00221489	0.000129638	2.9247e-05	3.27447e-06	6.24044e-06	4.84258e-05	0.004846	0.000672016	0.00630835	0.00853252	0.0005037	9.4431e-05	3.57856e-05	0.000128788	0.000500232	0.00045121	0.00152231	4.67868e-06	9.93723e-05	8.87375e-05	0.000261425	4.2891e-05	7.24335e-05	9.43699e-06	0.00139039	0.0142036	4.61103e-05	0.013463	4.95152e-05	0.000954862	5.93097e-05	2.46745e-06	1.21318e-06	6.8098e-06
Senegal	8.34518e-07	2.21218e-06	1.26218e-07	6.02062e-08	2.34665e-05	9.70983e-06	1.51796e-06	5.25317e-07	5.58193e-07	1.97328e-05	5.34525e-08	2.27982e-08	2.04409e-07	1.70228e-07	7.54964e-08	1.24836e-05	7.30661e-07	1.64845e-07	1.84558e-08	3.51726e-08	2.72929e-07	2.73125e-05	3.78765e-06	3.5556e-05	4.80912e-05	2.83896e-06	5.32229e-07	2.01688e-07	7.25874e-07	2.81942e-06	2.54317e-06	8.57991e-06	2.63697e-08	5.60074e-07	5.00134e-07	1.47341e-06	2.41741e-07	4.08246e-07	5.31887e-08	7.8364e-06	8.00542e-05	2.59886e-07	7.58799e-05	2.79085e-07	5.38189e-06	3.34286e-07	1.39078e-08	6.83764e-09	3.83821e-08
Serbia, Republic of	3.14623e-06	8.34029e-06	4.75855e-07	2.26985e-07	8.84712e-05	3.66063e-05	5.72287e-06	1.98056e-06	2.10444e-06	7.43949e-05	2.01519e-07	8.5953e-08	7.70646e-07	6.41777e-07	2.84629e-07	4.70653e-05	2.7547e-06	6.2148e-07	6.95806e-08	1.32605e-07	1.02899e-06	0.000102973	1.42801e-05	0.000134049	0.000181312	1.07035e-05	2.00659e-06	7.60387e-07	2.73662e-06	1.06294e-05	9.5877e-06	3.2349e-05	9.94187e-08	2.11158e-06	1.88559e-06	5.55507e-06	9.11385e-07	1.53917e-06	2.00532e-07	2.9545e-05	0.000301825	9.798e-07	0.00028607	1.05215e-06	2.02904e-05	1.2603e-06	5.2434e-08	2.57786e-08	1.44706e-07
Sierra Leone	1.37158e-07	3.63596e-07	2.07445e-08	9.89522e-09	3.85677e-06	1.59586e-06	2.49481e-07	8.63413e-08	9.17418e-08	3.2432e-06	8.78508e-09	3.7471e-09	3.35971e-08	2.79768e-08	1.24081e-08	2.05176e-06	1.20087e-07	2.70926e-08	3.03339e-09	5.78076e-09	4.48572e-08	4.4889e-06	6.2253e-07	5.84378e-06	7.90406e-06	4.66598e-07	8.74747e-08	3.31477e-08	1.19303e-07	4.63374e-07	4.17967e-07	1.41018e-06	4.33404e-09	9.2052e-08	8.22012e-08	2.42163e-07	3.97303e-08	6.7099e-08	8.74185e-09	1.28798e-06	1.31575e-05	4.27127e-08	1.24714e-05	4.58684e-08	8.84541e-07	5.49425e-08	2.28583e-09	1.12384e-09	6.30835e-09
Singapore	0.000443052	0.00117445	6.70086e-05	3.19631e-05	0.0124582	0.00515498	0.000805891	0.000278889	0.000296329	0.0104761	2.83774e-05	1.21035e-05	0.000108522	9.0374e-05	4.00796e-05	0.00662759	0.0003879	8.75162e-05	9.79825e-06	1.8673e-05	0.000144901	0.0145001	0.00201087	0.0188764	0.0255319	0.00150724	0.000282553	0.000107076	0.000385359	0.00149681	0.00135011	0.00455509	1.39997e-05	0.000297355	0.000265528	0.000782223	0.000128341	0.000216739	2.82382e-05	0.00416038	0.0425002	0.000137972	0.0402848	0.00014816	0.00285728	0.000177472	7.38355e-06	3.6301e-06	2.03769e-05
Slovak Republic	8.83784e-06	2.34274e-05	1.33666e-06	6.376e-07	0.000248504	0.000102828	1.60756e-05	5.56337e-06	5.91119e-06	0.000208974	5.66058e-07	2.41438e-07	2.16475e-06	1.80274e-06	7.99516e-07	0.000132205	7.73796e-06	1.74573e-06	1.9545e-07	3.72487e-07	2.8905e-06	0.000289245	4.01114e-05	0.000376542	0.000509294	3.00652e-05	5.6364e-06	2.13593e-06	7.68716e-06	2.98576e-05	2.69314e-05	9.08649e-05	2.79256e-07	5.93146e-06	5.29665e-06	1.56037e-05	2.56003e-06	4.32354e-06	5.63274e-07	8.29902e-05	0.000847805	2.75225e-06	0.000803571	2.95547e-06	5.69942e-05	3.54022e-06	1.47285e-07	7.2414e-08	4.06463e-07
Slovenia	6.85596e-06	1.81737e-05	1.03691e-06	4.94614e-07	0.000192785	7.97684e-05	1.24706e-05	4.31572e-06	4.58562e-06	0.000162111	4.3912e-07	1.87294e-07	1.67929e-06	1.39848e-06	6.20234e-07	0.000102557	6.00254e-06	1.35424e-06	1.51621e-07	2.88952e-07	2.24225e-06	0.000224381	3.1118e-05	0.000292103	0.000395081	2.33236e-05	4.37239e-06	1.65695e-06	5.96346e-06	2.31624e-05	2.0892e-05	7.04868e-05	2.16639e-07	4.60126e-06	4.10884e-06	1.21045e-05	1.98598e-06	3.35385e-06	4.3697e-07	6.43804e-05	0.000657678	2.13502e-06	0.000623385	2.29269e-06	4.42148e-05	2.74639e-06	1.14257e-07	5.61735e-08	3.15307e-07
Solomon Islands	9.53641e-08	2.52803e-07	1.44234e-08	6.88014e-09	2.68166e-06	1.10957e-06	1.73467e-07	6.00327e-08	6.37869e-08	2.25498e-06	6.10806e-09	2.60521e-09	2.3359e-08	1.94526e-08	8.62729e-09	1.42657e-06	8.34958e-08	1.88376e-08	2.10903e-09	4.01944e-09	3.11888e-08	3.12108e-06	4.32842e-07	4.06316e-06	5.49571e-06	3.24418e-07	6.08217e-08	2.3048e-08	8.29511e-08	3.22195e-07	2.90613e-07	9.80484e-07	3.01336e-09	6.40043e-08	5.7153e-08	1.68374e-07	2.76251e-08	4.66525e-08	6.07826e-09	8.95508e-07	9.14829e-06	2.96988e-08	8.67126e-06	3.18922e-08	6.15007e-07	3.82013e-08	1.58931e-09	7.81393e-10	4.38607e-09
South Africa	5.93073e-05	0.000157212	8.96974e-06	4.2786e-06	0.00166767	0.000690042	0.000107877	3.73342e-05	3.96693e-05	0.00140234	3.79864e-06	1.62019e-06	1.45268e-05	1.20974e-05	5.36528e-06	0.000887179	5.19259e-05	1.17149e-05	1.31159e-06	2.49969e-06	1.93964e-05	0.00194099	0.000269168	0.00252681	0.0034176	0.000201759	3.78227e-05	1.43333e-05	5.15864e-05	0.000200364	0.000180726	0.000609756	1.87401e-06	3.98036e-05	3.55438e-05	0.000104709	1.71796e-05	2.90125e-05	3.78007e-06	0.000556923	0.00568916	1.8469e-05	0.00539239	1.98329e-05	0.000382477	2.37566e-05	9.88374e-07	4.85943e-07	2.72758e-06
Spain	0.000269314	0.000713881	4.07318e-05	1.94289e-05	0.00757285	0.00313329	0.000489851	0.000169527	0.00018013	0.00636794	1.72492e-05	7.35717e-06	6.59632e-05	5.49327e-05	2.43629e-05	0.00402848	0.000235791	5.31961e-05	5.95589e-06	1.13505e-05	8.8078e-05	0.0088139	0.0012223	0.0114741	0.0155194	0.000916172	0.000171754	6.50863e-05	0.000234247	0.000909846	0.000820669	0.00276886	8.50981e-06	0.000180741	0.000161398	0.000475489	7.80123e-05	0.000131746	1.71645e-05	0.00252901	0.0258347	8.38646e-05	0.0244865	9.00589e-05	0.00173677	0.000107877	4.48817e-06	2.20659e-06	1.23861e-05
Sudan	5.54456e-07	1.46975e-06	8.38573e-08	4.00015e-08	1.55907e-05	6.45099e-06	1.00852e-06	3.49014e-07	3.70851e-07	1.31103e-05	3.55121e-08	1.51469e-08	1.35808e-07	1.13097e-07	5.01575e-08	8.29413e-06	4.85455e-07	1.09521e-07	1.22618e-08	2.33683e-08	1.81334e-07	1.81461e-05	2.51655e-06	2.36228e-05	3.19509e-05	1.88623e-06	3.53606e-07	1.34e-07	4.82279e-07	1.87318e-06	1.68958e-06	5.7004e-06	1.75198e-08	3.72121e-07	3.32283e-07	9.78921e-07	1.60609e-07	2.71244e-07	3.53387e-08	5.20652e-06	5.31887e-05	1.72663e-07	5.0414e-05	1.85416e-07	3.57563e-06	2.22098e-07	9.24013e-09	4.54288e-09	2.55001e-08
Swaziland	3.76762e-07	9.98705e-07	5.6982e-08	2.71806e-08	1.0594e-05	4.38363e-06	6.85303e-07	2.37163e-07	2.51997e-07	8.90867e-06	2.41313e-08	1.02924e-08	9.2284e-08	7.68496e-08	3.40832e-08	5.63592e-06	3.29865e-07	7.44193e-08	8.33199e-09	1.58789e-08	1.23219e-07	1.23304e-05	1.70997e-06	1.60519e-05	2.17115e-05	1.2817e-06	2.4028e-07	9.10554e-08	3.27715e-07	1.27286e-06	1.14809e-06	3.87362e-06	1.19049e-08	2.52852e-07	2.25793e-07	6.65177e-07	1.09135e-07	1.84309e-07	2.40128e-08	3.53777e-06	3.61423e-05	1.17327e-07	3.42566e-05	1.25991e-07	2.42969e-06	1.50917e-07	6.27879e-09	3.08688e-09	1.73279e-08
Sweden	0.000217608	0.00057683	3.29132e-05	1.56992e-05	0.00611905	0.00253194	0.000395813	0.000136982	0.000145551	0.00514545	1.39379e-05	5.9449e-06	5.33011e-05	4.43883e-05	1.96861e-05	0.00325517	0.000190525	4.29838e-05	4.81254e-06	9.17149e-06	7.11707e-05	0.00712196	0.000987665	0.00927139	0.0125402	0.000740285	0.000138783	5.25928e-05	0.00018928	0.00073518	0.000663125	0.00223729	6.87624e-06	0.000146044	0.000130414	0.000384211	6.30346e-05	0.000106453	1.38695e-05	0.00204343	0.0208749	6.77658e-05	0.0197863	7.27706e-05	0.00140336	8.71669e-05	3.62644e-06	1.783e-06	1.00083e-05
Switzerland	0.000642901	0.00170421	9.7235e-05	4.63814e-05	0.0180777	0.00748003	0.00116939	0.000404704	0.000430009	0.0152016	4.11763e-05	1.75631e-05	0.000157471	0.000131137	5.81593e-05	0.00961701	0.000562883	0.00012699	1.42178e-05	2.70951e-05	0.000210261	0.0210408	0.00291786	0.0273906	0.0370484	0.0021871	0.000410005	0.000155375	0.000559195	0.00217198	0.00195909	0.00660976	2.03146e-05	0.000431475	0.000385286	0.00113507	0.000186229	0.000314501	4.0976e-05	0.00603698	0.0616717	0.000200205	0.0584548	0.00021499	0.00414597	0.000257517	1.07142e-05	5.26758e-06	2.95669e-05
Tanzania	8.93163e-07	2.36763e-06	1.35087e-07	6.44366e-08	2.51142e-05	1.0392e-05	1.62463e-06	5.62248e-07	5.97396e-07	2.11194e-05	5.72067e-08	2.44002e-08	2.18773e-07	1.82189e-07	8.08016e-08	1.33609e-05	7.82003e-07	1.76427e-07	1.97526e-08	3.76444e-08	2.92103e-07	2.92323e-05	4.05388e-06	3.80548e-05	5.14716e-05	3.03852e-06	5.69625e-07	2.15862e-07	7.76898e-07	3.01751e-06	2.72172e-06	9.18297e-06	2.82235e-08	5.99448e-07	5.35282e-07	1.57695e-06	2.58738e-07	4.36946e-07	5.69258e-08	8.38719e-06	8.56794e-05	2.78156e-07	8.1212e-05	2.98674e-07	5.76e-06	3.57783e-07	1.48851e-08	7.31834e-09	4.10786e-08
Thailand	5.0563e-05	0.000134034	7.64735e-06	3.64793e-06	0.0014218	0.00058831	9.19714e-05	3.18287e-05	3.38194e-05	0.0011956	3.23856e-06	1.3813e-06	1.23849e-05	1.03139e-05	4.57414e-06	0.000756381	4.4271e-05	9.98779e-06	1.11822e-06	2.13107e-06	1.65367e-05	0.00165482	0.000229489	0.00215427	0.00291371	0.000172013	3.22464e-05	1.222e-05	4.39804e-05	0.000170824	0.00015408	0.000519846	1.59771e-06	3.39342e-05	3.03021e-05	8.92724e-05	1.46467e-05	2.47356e-05	3.22269e-06	0.000474805	0.00485039	1.57461e-05	0.00459759	1.69087e-05	0.000326079	2.0254e-05	8.42652e-07	4.14304e-07	2.32549e-06
Timor-Leste, Dem. Rep. of	2.59788e-06	6.8865e-06	3.92907e-07	1.87418e-07	7.3049e-05	3.02264e-05	4.72534e-06	1.6353e-06	1.7376e-06	6.14274e-05	1.66391e-07	7.0968e-08	6.36306e-07	5.29909e-07	2.35014e-07	3.88608e-05	2.27452e-06	5.13153e-07	5.7451e-08	1.09489e-07	8.49637e-07	8.50223e-05	1.17906e-05	0.000110681	0.000149706	8.8376e-06	1.6568e-06	6.27855e-07	2.25962e-06	8.77653e-06	7.91627e-06	2.67092e-05	8.20889e-08	1.74348e-06	1.5569e-06	4.5866e-06	7.52522e-07	1.27085e-06	1.65575e-07	2.43944e-05	0.000249212	8.08993e-07	0.000236208	8.68738e-07	1.67534e-05	1.04062e-06	4.3294e-08	2.12855e-08	1.19479e-07
Togo	6.94145e-07	1.84004e-06	1.04985e-07	5.00769e-08	1.95188e-05	8.07626e-06	1.26262e-06	4.36946e-07	4.64278e-07	1.64134e-05	4.44591e-08	1.89629e-08	1.70023e-07	1.41592e-07	6.27952e-08	1.03837e-05	6.07753e-07	1.37114e-07	1.53511e-08	2.92567e-08	2.27022e-07	2.27178e-05	3.15039e-06	2.95743e-05	4.00015e-05	2.36142e-06	4.42686e-07	1.67761e-07	6.03771e-07	2.34511e-06	2.11526e-06	7.13661e-06	2.1934e-08	4.65866e-07	4.16013e-07	1.22554e-06	2.01075e-07	3.39562e-07	4.42417e-08	6.51816e-06	6.65885e-05	2.16165e-07	6.31152e-05	2.32129e-07	4.47644e-06	2.78059e-07	1.15681e-08	5.68745e-09	3.1924e-08
Tunisia	1.39647e-06	3.70191e-06	2.11209e-07	1.00747e-07	3.92687e-05	1.6248e-05	2.54024e-06	8.7907e-07	9.34051e-07	3.30207e-05	8.94433e-08	3.815e-08	3.42053e-07	2.84849e-07	1.26333e-07	2.08898e-05	1.22266e-06	2.75836e-07	3.08835e-08	5.88554e-08	4.5673e-07	4.57048e-05	6.33815e-06	5.94978e-05	8.04743e-05	4.75074e-06	8.90623e-07	3.3751e-07	1.21467e-06	4.71801e-06	4.25539e-06	1.43575e-05	4.41269e-08	9.37227e-07	8.36912e-07	2.4655e-06	4.04509e-07	6.83154e-07	8.90061e-08	1.31133e-05	0.000133961	4.3487e-07	0.000126975	4.66989e-07	9.00589e-06	5.5939e-07	2.32728e-08	1.14421e-08	6.42266e-08
Turkey	3.15307e-05	8.35837e-05	4.76906e-06	2.27481e-06	0.000886642	0.000366869	5.73557e-05	1.98488e-05	2.10903e-05	0.000745585	2.01961e-06	8.6141e-07	7.72331e-06	6.43194e-06	2.8524e-06	0.000471679	2.7608e-05	6.22848e-06	6.97321e-07	1.32894e-06	1.03124e-05	0.00103197	0.000143111	0.00134342	0.00181708	0.000107269	2.01097e-05	7.62048e-06	2.74273e-05	0.000106529	9.60871e-05	0.000324174	9.96361e-07	2.11619e-05	1.88972e-05	5.56704e-05	9.13388e-06	1.54251e-05	2.0097e-06	0.000296085	0.00302484	9.81925e-06	0.00286705	1.05444e-05	0.000203346	1.26306e-05	5.25488e-07	2.58347e-07	1.45021e-06
Tuvalu	1.74678e-08	4.63057e-08	2.64185e-09	1.2602e-09	4.91195e-07	2.03241e-07	3.17726e-08	1.09958e-08	1.16836e-08	4.13033e-07	1.11883e-09	4.77199e-10	4.2786e-09	3.56318e-09	1.58025e-09	2.61303e-07	1.5294e-08	3.45033e-09	3.86312e-10	7.36206e-10	5.71286e-09	5.71701e-07	7.92824e-08	7.44242e-07	1.00664e-06	5.94245e-08	1.11404e-08	4.22168e-09	1.51938e-08	5.90142e-08	5.32303e-08	1.79593e-07	5.51965e-10	1.17235e-08	1.04687e-08	3.08419e-08	5.05996e-09	8.54522e-09	1.11333e-09	1.64031e-07	1.67568e-06	5.43978e-09	1.58829e-06	5.84158e-09	1.1265e-07	6.99714e-09	2.91102e-10	1.43125e-10	8.034e-10
Uganda	7.58433e-07	2.01045e-06	1.14709e-07	5.47153e-08	2.13265e-05	8.82441e-06	1.37955e-06	4.77419e-07	5.07291e-07	1.79336e-05	4.85772e-08	2.07193e-08	1.8577e-07	1.54706e-07	6.86109e-08	1.13454e-05	6.64029e-07	1.49813e-07	1.67729e-08	3.19655e-08	2.4804e-07	2.48211e-05	3.44227e-06	3.23124e-05	4.37068e-05	2.58005e-06	4.83696e-07	1.83298e-07	6.59681e-07	2.56222e-06	2.31118e-06	7.79756e-06	2.39655e-08	5.09001e-07	4.54532e-07	1.33905e-06	2.19697e-07	3.71022e-07	4.83403e-08	7.12196e-06	7.27559e-05	2.36184e-07	6.89602e-05	2.53633e-07	4.89118e-06	3.03803e-07	1.26397e-08	6.21431e-09	3.48819e-08
Ukraine	1.84055e-05	4.87897e-05	2.78376e-06	1.32786e-06	0.00051755	0.000214152	3.34799e-05	1.15862e-05	1.23109e-05	0.000435212	1.17889e-06	5.02821e-07	4.50819e-06	3.75443e-06	1.66508e-06	0.000275323	1.61149e-05	3.63572e-06	4.07049e-07	7.75726e-07	6.01964e-06	0.000602379	8.35373e-05	0.000784177	0.00106067	6.26145e-05	1.17384e-05	4.44835e-06	1.60094e-05	6.21822e-05	5.6088e-05	0.000189233	5.81593e-07	1.23527e-05	1.10308e-05	3.24955e-05	5.33157e-06	9.00393e-06	1.1731e-06	0.000172837	0.00176564	5.73166e-06	0.00167355	6.15495e-06	0.000118698	7.3728e-06	3.06734e-07	1.50807e-07	8.46511e-07
United Kingdom	0.00218155	0.00578296	0.000329938	0.000157387	0.0613444	0.0253829	0.00396815	0.00137327	0.00145917	0.051584	0.00013973	5.9598e-05	0.000534354	0.000445006	0.000197357	0.0326348	0.00191007	0.000430937	4.8245e-05	9.19469e-05	0.00071349	0.0713979	0.00990157	0.0929484	0.125717	0.00742166	0.00139132	0.000527247	0.00189756	0.00737036	0.00664786	0.0224293	6.89358e-05	0.00146413	0.00130744	0.00385164	0.000631934	0.00106722	0.000139044	0.0204858	0.209274	0.000679368	0.198361	0.000729538	0.014069	0.000873867	3.63572e-05	1.7875e-05	0.000100335
United States	0.00348282	0.00923255	0.000526782	0.000251264	0.0979385	0.0405242	0.00633521	0.00219247	0.0023296	0.0823551	0.000223082	9.51491e-05	0.000853106	0.000710437	0.000315088	0.0521018	0.00304951	0.00068799	7.70255e-05	0.000146792	0.0011391	0.113988	0.0158079	0.148392	0.200711	0.0118488	0.00222127	0.000841748	0.00302948	0.0117669	0.0106136	0.0358101	0.000110056	0.00233751	0.00208735	0.00614934	0.00100892	0.00170384	0.000221988	0.0327056	0.334115	0.00108463	0.316675	0.00116472	0.0224613	0.00139515	5.80445e-05	2.85386e-05	0.000160187
Uruguay	5.77294e-06	1.5303e-05	8.7311e-07	4.16477e-07	0.000162331	6.71674e-05	1.05007e-05	3.63401e-06	3.86117e-06	0.000136504	3.69752e-07	1.57707e-07	1.41403e-06	1.17757e-06	5.22239e-07	8.6356e-05	5.05435e-06	1.14032e-06	1.27669e-07	2.43309e-07	1.88806e-06	0.000188935	2.62011e-05	0.000245964	0.000332674	1.96392e-05	3.68164e-06	1.3952e-06	5.02137e-06	1.95034e-05	1.75919e-05	5.93537e-05	1.82416e-07	3.87436e-06	3.45986e-06	1.01925e-05	1.67226e-06	2.82406e-06	3.67944e-07	5.42097e-05	0.000553797	1.79776e-06	0.000524902	1.93053e-06	3.72292e-05	2.31247e-06	9.62092e-08	4.72998e-08	2.65504e-07
Vanuatu	8.33761e-08	2.21018e-07	1.26103e-08	6.01524e-09	2.34452e-06	9.70103e-07	1.5166e-07	5.24853e-08	5.57681e-08	1.9715e-06	5.34037e-09	2.27774e-09	2.04226e-08	1.70074e-08	7.54281e-09	1.24723e-06	7.30002e-08	1.64696e-08	1.8439e-09	3.51408e-09	2.72685e-08	2.7288e-06	3.78423e-07	3.55243e-06	4.80472e-06	2.83652e-07	5.31741e-08	2.01507e-08	7.25214e-08	2.81674e-07	2.54073e-07	8.57234e-07	2.63452e-09	5.59586e-08	4.99695e-08	1.47207e-07	2.41521e-08	4.0788e-08	5.31423e-09	7.82932e-07	7.99834e-06	2.59642e-08	7.58115e-06	2.78816e-08	5.37701e-07	3.33993e-08	1.38951e-09	6.83154e-10	3.83479e-09
Venezuela, Republica Bolivariana de	3.77836e-05	0.000100161	5.71481e-06	2.72587e-06	0.0010625	0.000439633	6.87306e-05	2.37854e-05	2.5273e-05	0.000893456	2.42014e-06	1.03224e-06	9.25503e-06	7.70743e-06	3.41833e-06	0.000565228	3.30818e-05	7.46367e-06	8.35617e-07	1.59251e-06	1.23578e-05	0.00123663	0.000171493	0.00160985	0.00217745	0.000128544	2.40978e-05	9.13192e-06	3.28668e-05	0.000127654	0.000115144	0.000388486	1.19396e-06	2.53584e-05	2.2645e-05	6.67106e-05	1.09453e-05	1.84844e-05	2.40827e-06	0.000354803	0.00362473	1.17667e-05	0.00343568	1.26357e-05	0.000243675	1.51357e-05	6.29711e-07	3.09592e-07	1.73782e-06
[truncated: 78 more columns]

## Sheet: 2014
	Angola	Argentina	Armenia, Republic of	Aruba	Australia	Austria	Bahrain, Kingdom of	Bangladesh	Belarus	Belgium	Benin	Bhutan	Bolivia	Bosnia and Herzegovina	Botswana	Brazil	Bulgaria	Burkina Faso	Burundi	Cabo Verde	Cambodia	Canada	Chile	China, P.R.: Hong Kong	China, P.R.: Mainland	Colombia	Costa Rica	Cote d'Ivoire	Croatia	Cyprus	Czech Republic	Denmark	Djibouti	Dominican Republic	Ecuador	Egypt	El Salvador	Estonia	Fiji	Finland	France	Georgia	Germany	Ghana	Greece	Guatemala	Guinea	Guinea-Bissau	Haiti
Angola	0	129.22	7.1162	3.4486	1427.1	648.31	87.748	28.648	33.902	1270.5	3.1848	1.3222	11.353	10.905	4.9707	935.73	50.145	9.2341	1.023	2.18	14.156	1766.4	224.16	2057.6	3060.5	158.24	28.473	11.777	48.015	179.45	153.78	544.89	1.2075	32.19	26.628	79.192	14.171	27.075	3.0327	530.94	5339.5	14.557	5067.1	17.305	339.62	18.176	1.9834	0.42437	2.132
Argentina	134.62	0	22.696	10.999	4551.6	2067.7	279.87	91.371	108.13	4052.2	10.158	4.2172	36.211	34.78	15.854	2984.4	159.93	29.451	3.2628	6.9531	45.151	5633.6	714.95	6562.5	9761.1	504.68	90.813	37.561	153.14	572.33	490.46	1737.9	3.8511	102.67	84.927	252.58	45.197	86.355	9.6725	1693.4	17030	46.428	16161	55.194	1083.2	57.969	6.3258	1.3535	6.7998
Armenia, Republic of	2.0133	6.1633	0	0.16449	68.068	30.922	4.1853	1.3664	1.617	60.6	0.15191	0.063067	0.54153	0.52012	0.23709	44.632	2.3918	0.44044	0.048794	0.10398	0.67522	84.25	10.692	98.142	145.98	7.5474	1.3581	0.56172	2.2902	8.5591	7.3347	25.99	0.057593	1.5354	1.2701	3.7772	0.67592	1.2914	0.14465	25.324	254.68	0.69433	241.69	0.82541	16.199	0.86692	0.0946	0.020241	0.10169
Aruba	1.2814	3.9227	0.21603	0	43.323	19.681	2.6638	0.86968	1.0292	38.57	0.096682	0.04014	0.34466	0.33104	0.1509	28.406	1.5223	0.28032	0.031056	0.066181	0.42975	53.622	6.805	62.463	92.908	4.8037	0.86437	0.35751	1.4576	5.4476	4.6682	16.542	0.036656	0.9772	0.80835	2.4041	0.4302	0.82194	0.092064	16.118	162.09	0.44191	153.82	0.52534	10.31	0.55176	0.06021	0.012883	0.064721
Australia	811.41	2484	136.8	66.295	0	12463	1686.8	550.71	651.7	24424	61.222	25.418	218.25	209.62	95.555	17988	963.96	177.51	19.666	41.908	272.14	33955	4309.2	39554	58833	3041.8	547.35	226.39	923.02	3449.6	2956.1	10475	23.212	618.8	511.87	1522.3	272.42	520.48	58.299	10206	102640	279.83	97407	332.66	6528.6	349.4	38.127	8.1577	40.984
Austria	542.18	1659.8	91.407	44.298	18331	0	1127.1	367.98	435.46	16320	40.908	16.984	145.83	140.07	63.849	12019	644.11	118.61	13.14	28.003	181.84	22689	2879.4	26430	39312	2032.5	365.74	151.27	616.75	2305	1975.2	6999.1	15.51	413.48	342.03	1017.2	182.03	347.78	38.955	6819.8	68586	186.98	65087	222.28	4362.3	233.46	25.476	5.4509	27.385
Bahrain, Kingdom of	86.09	263.55	14.514	7.0338	2910.7	1322.3	0	58.43	69.145	2591.3	6.4956	2.6968	23.156	22.241	10.138	1908.5	102.27	18.834	2.0865	4.4464	28.873	3602.6	457.2	4196.6	6242.1	322.74	58.073	24.02	97.931	366	313.64	1111.4	2.4627	65.654	54.309	161.52	28.903	55.222	6.1854	1082.9	10890	29.69	10335	35.295	692.67	37.07	4.0452	0.86553	4.3483
Bangladesh	13.793	42.225	2.3253	1.1269	466.33	211.85	28.673	0	11.078	415.17	1.0407	0.43207	3.71	3.5633	1.6243	305.77	16.386	3.0174	0.33429	0.71237	4.6259	577.19	73.25	672.36	1000.1	51.707	9.3042	3.8483	15.69	58.638	50.249	178.05	0.39457	10.519	8.7011	25.877	4.6307	8.8474	0.99099	173.49	1744.8	4.7568	1655.8	5.6548	110.98	5.9392	0.6481	0.13867	0.69667
Belarus	7.1948	22.026	1.213	0.58784	243.25	110.51	14.957	4.8832	0	216.57	0.54286	0.22538	1.9352	1.8588	0.84729	159.5	8.5474	1.574	0.17438	0.3716	2.413	301.08	38.21	350.73	521.67	26.972	4.8534	2.0074	8.1844	30.588	26.212	92.879	0.20582	5.4869	4.5388	13.499	2.4155	4.6151	0.51694	90.501	910.15	2.4813	863.71	2.9498	57.889	3.0981	0.33807	0.072335	0.3634
Belgium	1179.7	3611.5	198.89	96.385	39886	18119	2452.5	800.68	947.51	0	89.011	36.955	317.31	304.77	138.93	26153	1401.5	258.08	28.592	60.93	395.66	49367	6265.1	57507	85537	4422.5	795.79	329.15	1342	5015.3	4297.9	15229	33.747	899.67	744.21	2213.3	396.06	756.73	84.76	14839	149230	406.85	141620	483.66	9491.8	507.98	55.432	11.86	59.586
Benin	1.6872	5.1651	0.28444	0.13785	57.043	25.914	3.5074	1.1451	1.3551	50.785	0	0.052852	0.45381	0.43588	0.19869	37.403	2.0044	0.3691	0.040891	0.08714	0.56585	70.604	8.9601	82.245	122.33	6.325	1.1381	0.47074	1.9192	7.1728	6.1467	21.78	0.048264	1.2867	1.0643	3.1654	0.56644	1.0822	0.12122	21.222	213.43	0.58187	202.54	0.69172	13.575	0.7265	0.079278	0.016963	0.085218
Bhutan	0.55607	1.7023	0.093748	0.045433	18.801	8.5408	1.156	0.37741	0.44662	16.738	0.041956	0	0.14957	0.14366	0.065485	12.327	0.66061	0.12165	0.013477	0.02872	0.1865	23.27	2.9531	27.107	40.319	2.0846	0.37511	0.15515	0.63255	2.364	2.0258	7.1784	0.015907	0.42407	0.35079	1.0433	0.18669	0.35669	0.039953	6.9946	70.343	0.19177	66.754	0.22798	4.4741	0.23944	0.026129	0.0055906	0.028087
Bolivia	11.823	36.195	1.9933	0.96599	399.74	181.6	24.579	8.0245	9.4961	355.88	0.89208	0.37037	0	3.0545	1.3923	262.11	14.046	2.5865	0.28655	0.61065	3.9653	494.77	62.79	576.35	857.26	44.323	7.9756	3.2988	13.449	50.265	43.074	152.63	0.33822	9.0166	7.4586	22.182	3.9694	7.584	0.84948	148.72	1495.6	4.0775	1419.3	4.8473	95.129	5.0911	0.55555	0.11887	0.59718
Bosnia and Herzegovina	4.234	12.962	0.71381	0.34593	143.15	65.03	8.8018	2.8736	3.4006	127.44	0.31946	0.13263	1.1388	0	0.4986	93.861	5.0299	0.92625	0.10262	0.21868	1.42	177.18	22.485	206.39	306.99	15.872	2.8561	1.1813	4.8163	18	15.425	54.657	0.12112	3.2289	2.671	7.9435	1.4215	2.7159	0.3042	53.257	535.6	1.4602	508.27	1.7358	34.066	1.8231	0.19895	0.042567	0.21385
Botswana	7.0542	21.595	1.1893	0.57635	238.5	108.35	14.665	4.7878	5.6658	212.33	0.53225	0.22098	1.8974	1.8224	0	156.38	8.3804	1.5432	0.17097	0.36434	2.3659	295.2	37.463	343.87	511.48	26.445	4.7585	1.9682	8.0245	29.99	25.7	91.064	0.2018	5.3797	4.4501	13.235	2.3683	4.5249	0.50683	88.732	892.36	2.4328	846.83	2.8921	56.758	3.0376	0.33146	0.070921	0.3563
Brazil	385.04	1178.7	64.914	31.459	13018	5913.9	800.44	261.33	309.25	11590	29.052	12.061	103.57	99.473	45.343	0	457.42	84.233	9.3319	19.886	129.14	16113	2044.8	18769	27918	1443.4	259.73	107.43	438	1636.9	1402.7	4970.5	11.015	293.64	242.9	722.39	129.27	246.98	27.664	4843.2	48707	132.79	46222	157.86	3098	165.8	18.092	3.8711	19.448
Bulgaria	22.016	67.399	3.7117	1.7988	744.36	338.15	45.769	14.943	17.683	662.69	1.6612	0.68967	5.9218	5.6878	2.5927	488.07	0	4.8164	0.53359	1.1371	7.3839	921.31	116.92	1073.2	1596.3	82.535	14.851	6.1426	25.044	93.598	80.208	284.21	0.6298	16.79	13.889	41.306	7.3915	14.122	1.5818	276.93	2785	7.5928	2643	9.0262	177.14	9.4802	1.0345	0.22134	1.112
Burkina Faso	6.2903	19.257	1.0605	0.51394	212.67	96.614	13.077	4.2693	5.0522	189.34	0.47461	0.19705	1.6919	1.6251	0.74077	139.45	7.4729	0	0.15245	0.32488	2.1097	263.23	33.406	306.63	456.09	23.581	4.2432	1.755	7.1555	26.742	22.917	81.203	0.17994	4.7971	3.9682	11.802	2.1118	4.0349	0.45195	79.123	795.73	2.1694	755.13	2.5789	50.611	2.7086	0.29557	0.063241	0.31772
Burundi	0.41741	1.2778	0.070372	0.034104	14.113	6.4111	0.86774	0.2833	0.33525	12.564	0.031494	0.013076	0.11227	0.10784	0.049156	9.2535	0.49588	0.091316	0	0.021559	0.13999	17.467	2.2168	20.348	30.265	1.5648	0.28157	0.11646	0.47482	1.7746	1.5207	5.3885	0.011941	0.31833	0.26332	0.78313	0.14014	0.26775	0.02999	5.2504	52.803	0.14395	50.109	0.17113	3.3585	0.17974	0.019613	0.0041966	0.021083
Cabo Verde	0.56579	1.7321	0.095387	0.046227	19.129	8.6901	1.1762	0.38401	0.45443	17.03	0.04269	0.017724	0.15218	0.14617	0.066629	12.543	0.67216	0.12378	0.013713	0	0.18976	23.677	3.0047	27.581	41.023	2.121	0.38166	0.15786	0.64361	2.4054	2.0613	7.3039	0.016185	0.43148	0.35693	1.0615	0.18995	0.36293	0.040651	7.1168	71.572	0.19513	67.921	0.23196	4.5523	0.24363	0.026585	0.0056883	0.028578
Cambodia	8.6674	26.534	1.4612	0.70815	293.04	133.12	18.018	5.8826	6.9614	260.89	0.65397	0.27151	2.3313	2.2392	1.0207	192.14	10.297	1.8961	0.21006	0.44765	0	362.7	46.03	422.51	628.44	32.492	5.8467	2.4182	9.8595	36.848	31.576	111.89	0.24794	6.6099	5.4677	16.261	2.9099	5.5597	0.62273	109.02	1096.4	2.9891	1040.5	3.5535	69.737	3.7322	0.40726	0.08714	0.43778
Canada	1455.7	4456.6	245.43	118.94	49218	22359	3026.3	988.03	1169.2	43819	109.84	45.602	391.56	376.09	171.43	32272	1729.4	318.47	35.282	75.187	488.24	0	7731.1	70964	105550	5457.4	982	406.16	1656	6188.9	5303.5	18793	41.644	1110.2	918.35	2731.2	488.74	933.79	104.59	18311	184150	502.05	174760	596.83	11713	626.85	68.403	14.636	73.529
Chile	173.65	531.61	29.276	14.188	5871.1	2667.2	361	117.86	139.47	5227	13.102	5.4398	46.708	44.862	20.45	3849.6	206.3	37.989	4.2087	8.9688	58.24	7266.8	0	8465	12591	650.99	117.14	48.45	197.54	738.25	632.64	2241.7	4.9676	132.43	109.55	325.8	58.3	111.39	12.477	2184.3	21967	59.888	20846	71.194	1397.2	74.775	8.1596	1.7459	8.771
China, P.R.: Hong Kong	2097.9	6422.5	353.7	171.41	70931	32223	4361.4	1423.9	1685	63149	158.29	65.719	564.3	542	247.06	46509	2492.4	458.96	50.846	108.36	703.62	87793	11142	0	152110	7864.8	1415.2	585.34	2386.5	8919.1	7643.1	27083	60.015	1599.9	1323.5	3936.1	704.34	1345.7	150.73	26389	265390	723.53	251850	860.12	16880	903.38	98.579	21.092	105.97
China, P.R.: Mainland	3234	9900.5	545.23	264.23	109340	49672	6723.1	2195	2597.5	97346	244.01	101.31	869.88	835.5	380.85	71694	3842	707.5	78.381	167.03	1084.6	135340	17175	157650	0	12124	2181.6	902.32	3678.9	13749	11782	41749	92.515	2466.3	2040.2	6067.6	1085.8	2074.5	232.36	40680	409110	1115.3	388230	1325.9	26021	1392.6	151.96	32.514	163.35
Colombia	73.003	223.49	12.308	5.9645	2468.2	1121.3	151.76	49.548	58.634	2197.4	5.5082	2.2869	19.636	18.86	8.5971	1618.4	86.727	15.971	1.7693	3.7705	24.484	3055	387.7	3558.7	5293.2	0	49.245	20.368	83.044	310.36	265.96	942.41	2.0884	55.673	46.053	136.96	24.509	46.828	5.2451	918.27	9234.9	25.177	8763.7	29.93	587.38	31.435	3.4303	0.73395	3.6873
Costa Rica	12.302	37.661	2.074	1.0051	415.93	188.95	25.574	8.3495	9.8806	370.29	0.9282	0.38537	3.3089	3.1782	1.4487	272.72	14.615	2.6913	0.29815	0.63537	4.1259	514.8	65.332	599.68	891.97	46.118	0	3.4323	13.994	52.3	44.818	158.81	0.35192	9.3817	7.7606	23.08	4.1301	7.8911	0.88387	154.74	1556.2	4.2426	1476.8	5.0436	98.981	5.2972	0.57805	0.12368	0.62136
Cote d'Ivoire	10.547	32.289	1.7782	0.86175	356.6	162	21.927	7.1586	8.4714	317.48	0.79582	0.3304	2.837	2.7249	1.2421	233.82	12.53	2.3074	0.25563	0.54475	3.5374	441.38	56.014	514.15	764.75	39.54	7.1149	0	11.998	44.84	38.426	136.16	0.30172	8.0436	6.6537	19.788	3.5411	6.7656	0.75781	132.67	1334.2	3.6375	1266.2	4.3242	84.863	4.5417	0.4956	0.10604	0.53274
Croatia	17.222	52.723	2.9035	1.4071	582.28	264.52	35.803	11.689	13.832	518.4	1.2994	0.5395	4.6324	4.4493	2.0282	381.79	20.46	3.7677	0.4174	0.8895	5.7761	720.7	91.462	839.54	1248.7	64.563	11.618	4.8051	0	73.218	62.743	222.33	0.49267	13.134	10.865	32.312	5.782	11.047	1.2374	216.63	2178.6	5.9395	2067.5	7.0608	138.57	7.4159	0.80924	0.17315	0.86988
Cyprus	133.25	407.94	22.466	10.887	4505.3	2046.7	277.02	90.441	107.03	4011	10.054	4.1743	35.842	34.426	15.693	2954.1	158.31	29.152	3.2296	6.8824	44.692	5576.3	707.68	6495.8	9661.8	499.55	89.889	37.179	151.58	0	485.47	1720.2	3.812	101.62	84.063	250.01	44.738	85.477	9.5741	1676.2	16857	45.956	15997	54.632	1072.2	57.38	6.2614	1.3397	6.7306
Czech Republic	93.096	285	15.695	7.6062	3147.5	1429.9	193.53	63.185	74.772	2802.2	7.0242	2.9163	25.041	24.051	10.963	2063.8	110.6	20.366	2.2563	4.8082	31.223	3895.8	494.4	4538.1	6750	349	62.799	25.974	105.9	395.78	0	1201.8	2.6631	70.997	58.729	174.66	31.255	59.716	6.6888	1171	11777	32.106	11176	38.168	749.04	40.087	4.3744	0.93596	4.7022
Denmark	521.63	1596.9	87.942	42.619	17636	8011.8	1084.4	354.04	418.96	15701	39.358	16.34	140.31	134.76	61.429	11564	619.7	114.12	12.642	26.941	174.95	21829	2770.2	25428	37822	1955.5	351.87	145.54	593.38	2217.6	1900.4	0	14.922	397.81	329.07	978.66	175.13	334.6	37.478	6561.4	65986	179.9	62620	213.86	4197	224.61	24.511	5.2444	26.347
Djibouti	0.73227	2.2417	0.12345	0.059828	24.758	11.247	1.5223	0.497	0.58814	22.041	0.055251	0.022939	0.19696	0.18918	0.086234	16.233	0.86993	0.1602	0.017747	0.03782	0.24559	30.643	3.8889	35.696	53.094	2.7451	0.49396	0.20431	0.83298	3.1131	2.6678	9.453	0	0.55844	0.46195	1.3738	0.24584	0.46971	0.052612	9.2109	92.632	0.25254	87.906	0.30022	5.8918	0.31531	0.034408	0.007362	0.036986
Dominican Republic	6.9273	21.207	1.1679	0.56598	234.21	106.4	14.401	4.7016	5.5638	208.51	0.52268	0.217	1.8633	1.7896	0.81578	153.57	8.2296	1.5155	0.16789	0.35778	2.3233	289.89	36.789	337.69	502.28	25.969	4.6729	1.9328	7.8801	29.45	25.237	89.426	0.19817	0	4.3701	12.997	2.3257	4.4435	0.49771	87.136	876.31	2.389	831.6	2.8401	55.737	2.9829	0.3255	0.069645	0.34989
Ecuador	16.428	50.292	2.7696	1.3422	555.43	252.32	34.152	11.15	13.195	494.49	1.2395	0.51462	4.4188	4.2441	1.9346	364.19	19.517	3.5939	0.39816	0.84848	5.5097	687.47	87.245	800.82	1191.1	61.586	11.082	4.5836	18.688	69.842	59.85	212.07	0.46995	12.528	0	30.822	5.5154	10.538	1.1803	206.64	2078.2	5.6656	1972.1	6.7352	132.18	7.074	0.77193	0.16516	0.82977
Egypt	22.992	70.385	3.8762	1.8785	777.34	353.13	47.797	15.605	18.466	692.06	1.7348	0.72023	6.1842	5.9398	2.7076	509.69	27.314	5.0298	0.55723	1.1875	7.711	962.13	122.1	1120.8	1667	86.192	15.509	6.4148	26.154	97.745	83.762	296.8	0.65771	17.534	14.504	0	7.719	14.748	1.6519	289.2	2908.4	7.9292	2760.1	9.4262	184.99	9.9002	1.0803	0.23115	1.1613
El Salvador	4.334	13.268	0.73067	0.3541	146.53	66.567	9.0098	2.9415	3.4809	130.45	0.32701	0.13576	1.1657	1.1197	0.51039	96.079	5.1488	0.94813	0.10504	0.22384	1.4536	181.37	23.017	211.27	314.24	16.247	2.9236	1.2092	4.9301	18.425	15.789	55.948	0.12398	3.3052	2.7341	8.1312	0	2.7801	0.31139	54.515	548.25	1.4947	520.28	1.7769	34.871	1.8662	0.20365	0.043573	0.21891
Estonia	16.876	51.663	2.8451	1.3788	570.57	259.2	35.082	11.454	13.554	507.97	1.2733	0.52864	4.5392	4.3598	1.9873	374.11	20.048	3.6919	0.40901	0.8716	5.6599	706.2	89.622	822.64	1223.6	63.264	11.384	4.7085	19.197	71.745	61.481	217.85	0.48276	12.87	10.646	31.662	5.6657	0	1.2125	212.27	2134.8	5.82	2025.9	6.9188	135.78	7.2667	0.79296	0.16966	0.85238
Fiji	0.80543	2.4657	0.13579	0.065806	27.231	12.371	1.6744	0.54666	0.6469	24.244	0.060771	0.025231	0.21664	0.20808	0.09485	17.855	0.95685	0.1762	0.019521	0.041599	0.27013	33.705	4.2774	39.263	58.399	3.0194	0.54332	0.22472	0.91622	3.4242	2.9343	10.398	0.023041	0.61424	0.5081	1.5111	0.27041	0.51665	0	10.131	101.89	0.27777	96.689	0.33021	6.4805	0.34682	0.037846	0.0080976	0.040682
Finland	435.08	1331.9	73.351	35.547	14710	6682.5	904.47	295.29	349.44	13096	32.828	13.629	117.03	112.4	51.236	9645.1	516.87	95.181	10.545	22.471	145.92	18207	2310.6	21209	31546	1631	293.49	121.39	494.92	1849.7	1585.1	5616.5	12.446	331.8	274.47	816.28	146.07	279.08	31.26	0	55038	150.05	52230	178.38	3500.6	187.35	20.444	4.3742	21.976
France	3985.3	12200	671.88	325.61	134740	61210	8284.8	2704.8	3200.9	119960	300.7	124.84	1071.9	1029.6	469.32	88348	4734.5	871.84	96.588	205.83	1336.6	166770	21165	194270	288960	14940	2688.3	1111.9	4533.4	16943	14519	51447	114	3039.2	2514.1	7477	1338	2556.4	286.33	50129	0	1374.4	478420	1633.9	32065	1716.1	187.26	40.067	201.29
Georgia	3.3129	10.142	0.55852	0.27067	112.01	50.883	6.887	2.2485	2.6608	99.718	0.24996	0.10378	0.89108	0.85586	0.39013	73.442	3.9357	0.72474	0.080291	0.1711	1.1111	138.63	17.594	161.49	240.2	12.419	2.2347	0.92431	3.7685	14.084	12.069	42.766	0.094769	2.5264	2.0899	6.2154	1.1122	2.125	0.23802	41.671	419.08	0	397.7	1.3582	26.655	1.4265	0.15567	0.033307	0.16733
Germany	4664.1	14278	786.33	381.07	157690	71637	9696	3165.6	3746.1	140390	351.91	146.11	1254.5	1205	549.26	103400	5540.9	1020.4	113.04	240.89	1564.3	195180	24770	227360	338180	17485	3146.3	1301.3	5305.6	19829	16992	60210	133.42	3556.9	2942.3	8750.6	1565.9	2991.8	335.11	58668	590010	1608.5	0	1912.2	37527	2008.4	219.16	46.892	235.58
Ghana	3.8159	11.682	0.64332	0.31177	129.01	58.609	7.9327	2.5899	3.0648	114.86	0.28791	0.11953	1.0264	0.98581	0.44937	84.593	4.5332	0.83478	0.092482	0.19708	1.2798	159.68	20.265	186.01	276.68	14.305	2.5741	1.0647	4.3407	16.223	13.902	49.26	0.10916	2.9101	2.4072	7.1591	1.2811	2.4477	0.27416	47.998	482.71	1.316	458.08	0	30.702	1.6431	0.1793	0.038364	0.19274
Greece	138.28	423.34	23.314	11.298	4675.4	2123.9	287.48	93.855	111.07	4162.4	10.434	4.3318	37.195	35.725	16.285	3065.6	164.28	30.252	3.3515	7.1421	46.379	5786.8	734.39	6741	10027	518.41	93.282	38.582	157.3	587.89	503.79	1785.1	3.9558	105.46	87.236	259.44	46.426	88.703	9.9355	1739.4	17493	47.691	16601	56.694	0	59.546	6.4978	1.3903	6.9847
Guatemala	8.0644	24.688	1.3596	0.65889	272.66	123.86	16.765	5.4734	6.4771	242.74	0.60847	0.25262	2.1691	2.0834	0.94969	178.78	9.5805	1.7642	0.19545	0.41651	2.7047	337.47	42.828	393.12	584.72	30.232	5.44	2.25	9.1736	34.285	29.38	104.11	0.23069	6.1501	5.0874	15.13	2.7075	5.1729	0.57941	101.44	1020.1	2.7812	968.1	3.3063	64.886	0	0.37893	0.081078	0.40733
Guinea	0.76502	2.342	0.12898	0.062504	25.865	11.75	1.5904	0.51923	0.61444	23.027	0.057722	0.023965	0.20577	0.19764	0.090092	16.96	0.90884	0.16736	0.018541	0.039512	0.25658	32.014	4.0628	37.293	55.469	2.8679	0.51606	0.21345	0.87025	3.2524	2.7871	9.8758	0.021885	0.58342	0.48261	1.4353	0.25684	0.49073	0.054965	9.6229	96.775	0.26384	91.838	0.31365	6.1553	0.32942	0	0.0076913	0.038641
Guinea-Bissau	0.20971	0.642	0.035355	0.017134	7.0903	3.221	0.43596	0.14233	0.16843	6.3124	0.015823	0.0065693	0.056407	0.054178	0.024696	4.649	0.24914	0.045878	0.0050826	0.010831	0.070334	8.7758	1.1137	10.223	15.205	0.78617	0.14146	0.058511	0.23855	0.89155	0.76401	2.7072	0.0059991	0.15993	0.13229	0.39345	0.070406	0.13452	0.015067	2.6379	26.528	0.072324	25.175	0.085978	1.6873	0.090302	0.0098539	0	0.010592
Haiti	1.4356	4.3949	0.24203	0.11729	48.538	22.05	2.9845	0.97437	1.1531	43.213	0.10832	0.044972	0.38615	0.37089	0.16906	31.826	1.7055	0.31407	0.034794	0.074147	0.48149	60.077	7.6242	69.983	104.09	5.3819	0.96843	0.40055	1.6331	6.1033	5.2302	18.533	0.041068	1.0948	0.90566	2.6935	0.48198	0.92088	0.10315	18.058	181.61	0.49511	172.34	0.58858	11.551	0.61818	0.067457	0.014433	0
Honduras	3.8109	11.666	0.64248	0.31136	128.84	58.532	7.9223	2.5865	3.0608	114.71	0.28754	0.11938	1.025	0.98452	0.44878	84.482	4.5273	0.83369	0.092361	0.19682	1.2781	159.47	20.238	185.77	276.31	14.286	2.5707	1.0633	4.335	16.201	13.884	49.195	0.10902	2.9062	2.4041	7.1498	1.2794	2.4445	0.2738	47.935	482.07	1.3143	457.48	1.5624	30.662	1.641	0.17907	0.038314	0.19248
Hungary	148.86	455.72	25.097	12.163	5033	2286.4	309.47	101.04	119.56	4480.9	11.232	4.6632	40.041	38.458	17.531	3300.1	176.85	32.566	3.6079	7.6885	49.927	6229.5	790.57	7256.7	10794	558.07	100.42	41.534	169.34	632.87	542.33	1921.7	4.2585	113.53	93.91	279.29	49.978	95.489	10.696	1872.5	18831	51.339	17871	61.032	1197.7	64.101	6.9949	1.4966	7.519
Iceland	20.627	63.148	3.4776	1.6853	697.41	316.82	42.882	14	16.567	620.89	1.5564	0.64616	5.5483	5.329	2.4291	457.28	24.505	4.5126	0.49993	1.0654	6.9181	863.2	109.55	1005.5	1495.6	77.329	13.915	5.7552	23.465	87.694	75.149	266.28	0.59008	15.731	13.013	38.7	6.9252	13.231	1.482	259.46	2609.4	7.1138	2476.2	8.4569	165.97	8.8822	0.96924	0.20738	1.0419
India	247.62	758.06	41.747	20.232	8372.1	3803.3	514.78	168.06	198.88	7453.6	18.684	7.7569	66.605	63.973	29.161	5489.5	294.18	54.172	6.0015	12.789	83.049	10362	1315.1	12071	17954	928.3	167.04	69.089	281.68	1052.7	902.13	3196.6	7.0837	188.84	156.21	464.58	83.135	158.84	17.791	3114.8	31324	85.399	29726	101.52	1992.4	106.63	11.635	2.4896	12.507
Indonesia	101.42	310.48	17.099	8.2864	3429	1557.7	210.84	68.835	81.459	3052.8	7.6524	3.1771	27.28	26.202	11.944	2248.4	120.49	22.188	2.4581	5.2382	34.015	4244.2	538.62	4944	7353.7	380.21	68.415	28.297	115.37	431.17	369.49	1309.3	2.9013	77.346	63.981	190.28	34.05	65.057	7.2869	1275.7	12830	34.977	12175	41.581	816.03	43.672	4.7656	1.0197	5.1227
Iraq	49.584	151.79	8.3595	4.0512	1676.4	761.57	103.08	33.653	39.825	1492.5	3.7412	1.5533	13.337	12.81	5.8392	1099.2	58.906	10.847	1.2017	2.5609	16.63	2075	263.33	2417.1	3595.2	185.88	33.448	13.834	56.404	210.8	180.64	640.09	1.4184	37.814	31.28	93.028	16.647	31.806	3.5625	623.7	6272.4	17.1	5952.4	20.329	398.95	21.351	2.3299	0.49851	2.5045
Ireland	2467	7552.3	415.91	201.56	83409	37891	5128.6	1674.4	1981.4	74258	186.14	77.28	663.57	637.34	290.52	54690	2930.8	539.7	59.791	127.42	827.39	103240	13102	120260	178870	9248.4	1664.2	688.31	2806.3	10488	8987.6	31847	70.572	1881.4	1556.3	4628.5	828.25	1582.5	177.25	31031	312080	850.8	296150	1011.4	19849	1062.3	115.92	24.803	124.61
Israel	168.37	515.45	28.386	13.757	5692.7	2586.1	350.03	114.28	135.23	5068.1	12.704	5.2744	45.289	43.499	19.828	3732.6	200.03	36.835	4.0808	8.6962	56.47	7046	894.19	8207.8	12208	631.21	113.58	46.978	191.53	715.82	613.41	2173.6	4.8166	128.41	106.22	315.9	56.529	108	12.097	2117.9	21299	58.068	20213	69.031	1354.7	72.502	7.9116	1.6928	8.5045
Italy	1379.6	4223.5	232.59	112.72	46645	21190	2868.1	936.37	1108.1	41527	104.1	43.218	371.09	356.42	162.47	30585	1639	301.82	33.437	71.255	462.71	57734	7326.8	67253	100030	5172	930.66	384.93	1569.4	5865.3	5026.2	17810	39.467	1052.1	870.33	2588.4	463.18	884.97	99.124	17354	174520	475.8	165620	565.63	11100	594.07	64.827	13.871	69.684
Jamaica	3.5136	10.756	0.59237	0.28707	118.8	53.967	7.3044	2.3847	2.8221	105.76	0.26511	0.11007	0.94509	0.90773	0.41378	77.893	4.1742	0.76867	0.085158	0.18147	1.1784	147.04	18.66	171.28	254.76	13.172	2.3702	0.98033	3.9969	14.938	12.801	45.358	0.10051	2.6796	2.2166	6.5921	1.1796	2.2538	0.25245	44.197	444.48	1.2118	421.8	1.4405	28.27	1.513	0.1651	0.035325	0.17747
Japan	3923.9	12012	661.54	320.59	132670	60268	8157.3	2663.2	3151.6	118110	296.07	122.92	1055.4	1013.7	462.09	86988	4661.6	858.42	95.101	202.66	1316	164200	20839	191280	284510	14710	2646.9	1094.8	4463.6	16682	14295	50655	112.25	2992.4	2475.4	7361.9	1317.4	2517	281.93	49357	496370	1353.3	471050	1608.7	31571	1689.6	184.38	39.45	198.19
Jordan	13.114	40.148	2.211	1.0715	443.4	201.43	27.263	8.9009	10.533	394.75	0.9895	0.41082	3.5275	3.3881	1.5444	290.73	15.58	2.869	0.31785	0.67734	4.3984	548.8	69.647	639.29	950.88	49.164	8.8466	3.659	14.918	55.754	47.778	169.3	0.37516	10.001	8.2732	24.605	4.4029	8.4123	0.94225	164.96	1659	4.5228	1574.3	5.3767	105.52	5.6471	0.61622	0.13185	0.6624
Kazakhstan	89.285	273.33	15.053	7.2949	3018.7	1371.3	185.61	60.599	71.712	2687.5	6.7367	2.7969	24.016	23.066	10.515	1979.3	106.07	19.533	2.1639	4.6114	29.945	3736.3	474.17	4352.4	6473.8	334.72	60.229	24.911	101.57	379.58	325.28	1152.6	2.5541	68.091	56.325	167.51	29.976	57.272	6.415	1123.1	11295	30.792	10718	36.605	718.38	38.446	4.1954	0.89765	4.5097
Kiribati	0.39148	1.1984	0.066	0.031985	13.236	6.0128	0.81383	0.2657	0.31442	11.784	0.029538	0.012263	0.1053	0.10114	0.046102	8.6785	0.46507	0.085642	0.009488	0.020219	0.1313	16.382	2.079	19.083	28.385	1.4676	0.26408	0.10922	0.44532	1.6643	1.4262	5.0537	0.011199	0.29855	0.24696	0.73447	0.13143	0.25111	0.028127	4.9242	49.522	0.13501	46.995	0.1605	3.1498	0.16857	0.018395	0.0039358	0.019773
Korea, Republic of	541.76	1658.5	91.336	44.264	18317	8321	1126.3	367.7	435.13	16307	40.877	16.971	145.72	139.96	63.8	12010	643.61	118.52	13.13	27.981	181.7	22671	2877.1	26409	39281	2031	365.46	151.16	616.28	2303.2	1973.7	6993.7	15.498	413.16	341.77	1016.4	181.89	347.51	38.925	6814.6	68533	186.84	65037	222.11	4359	233.28	25.456	5.4467	27.364
Kosovo, Republic of	2.5467	7.7962	0.42934	0.20807	86.102	39.115	5.2942	1.7284	2.0454	76.655	0.19215	0.079775	0.68499	0.65792	0.2999	56.456	3.0254	0.55712	0.061721	0.13153	0.85411	106.57	13.525	124.14	184.65	9.547	1.7179	0.71053	2.8969	10.827	9.2778	32.875	0.072851	1.9421	1.6065	4.7779	0.85499	1.6336	0.18297	32.033	322.15	0.87827	305.72	1.0441	20.49	1.0966	0.11966	0.025603	0.12863
Kuwait	87.096	266.63	14.684	7.116	2944.7	1337.7	181.06	59.113	69.953	2621.6	6.5716	2.7283	23.427	22.501	10.257	1930.8	103.47	19.054	2.1109	4.4984	29.211	3644.7	462.54	4245.7	6315.1	326.51	58.752	24.3	99.076	370.28	317.3	1124.3	2.4915	66.421	54.944	163.41	29.241	55.868	6.2577	1095.5	11018	30.037	10456	35.708	700.77	37.504	4.0925	0.87565	4.3992
Kyrgyz Republic	1.9361	5.9271	0.32641	0.15819	65.459	29.737	4.0249	1.3141	1.555	58.278	0.14608	0.06065	0.52077	0.50019	0.228	42.921	2.3001	0.42356	0.046924	0.099997	0.64934	81.021	10.282	94.38	140.38	7.2582	1.306	0.54019	2.2024	8.2311	7.0535	24.994	0.055386	1.4765	1.2214	3.6324	0.65001	1.2419	0.13911	24.354	244.92	0.66771	232.42	0.79377	15.578	0.83369	0.090975	0.019465	0.097792
Latvia	17.602	53.885	2.9675	1.4381	595.11	270.35	36.592	11.947	14.137	529.82	1.3281	0.55139	4.7345	4.5474	2.0729	390.21	20.911	3.8507	0.4266	0.9091	5.9034	736.59	93.478	858.04	1276.3	65.986	11.874	4.911	20.023	74.831	64.126	227.23	0.50353	13.424	11.104	33.024	5.9095	11.291	1.2647	221.41	2226.6	6.0704	2113	7.2165	141.62	7.5794	0.82708	0.17696	0.88906
Lesotho	0.6823	2.0888	0.11503	0.055746	23.068	10.48	1.4184	0.46308	0.54801	20.538	0.051481	0.021373	0.18352	0.17627	0.08035	15.126	0.81057	0.14926	0.016536	0.03524	0.22883	28.552	3.6235	33.26	49.471	2.5578	0.46026	0.19037	0.77615	2.9007	2.4857	8.808	0.019518	0.52034	0.43043	1.2801	0.22907	0.43766	0.049022	8.5824	86.311	0.23531	81.908	0.27973	5.4897	0.2938	0.03206	0.0068597	0.034463
Lithuania	12.135	37.149	2.0458	0.99145	410.28	186.38	25.227	8.236	9.7464	365.26	0.91559	0.38013	3.264	3.135	1.429	269.01	14.416	2.6547	0.2941	0.62674	4.0698	507.81	64.445	591.54	879.86	45.491	8.1858	3.3857	13.804	51.589	44.209	156.65	0.34714	9.2543	7.6552	22.767	4.074	7.7839	0.87187	152.64	1535.1	4.185	1456.7	4.9751	97.636	5.2253	0.57019	0.122	0.61292
Luxembourg	5336.6	16337	899.7	436.01	180430	81965	11094	3622	4286.2	160630	402.65	167.17	1435.4	1378.7	628.45	118300	6339.8	1167.5	129.34	275.62	1789.8	223320	28341	260140	386940	20006	3599.9	1488.9	6070.6	22688	19442	68891	152.66	4069.8	3366.5	10012	1791.6	3423.1	383.42	67126	675080	1840.4	640630	2187.9	42938	2297.9	250.76	53.652	269.55
Macedonia, FYR	2.8305	8.6652	0.4772	0.23126	95.7	43.475	5.8843	1.9211	2.2734	85.2	0.21357	0.088668	0.76135	0.73126	0.33333	62.749	3.3627	0.61923	0.068602	0.14619	0.94932	118.45	15.032	137.98	205.23	10.611	1.9094	0.78974	3.2199	12.034	10.312	36.54	0.080972	2.1586	1.7856	5.3105	0.95029	1.8157	0.20337	35.604	358.06	0.97618	339.79	1.1605	22.774	1.2188	0.133	0.028457	0.14297
Malawi	0.5628	1.7229	0.094883	0.045982	19.028	8.6442	1.17	0.38198	0.45203	16.941	0.042464	0.01763	0.15138	0.1454	0.066277	12.477	0.66861	0.12312	0.01364	0.029068	0.18875	23.552	2.9889	27.435	40.807	2.1098	0.37965	0.15703	0.64021	2.3927	2.0504	7.2653	0.0161	0.4292	0.35504	1.0559	0.18895	0.36101	0.040436	7.0792	71.194	0.1941	67.562	0.23074	4.5283	0.24234	0.026445	0.0056583	0.028427
Malaysia	208.86	639.41	35.213	17.065	7061.7	3208	434.2	141.76	167.75	6286.9	15.759	6.5428	56.18	53.959	24.597	4630.3	248.13	45.693	5.0621	10.787	70.05	8740.4	1109.2	10182	15144	783	140.89	58.275	237.59	887.96	760.93	2696.3	5.9749	159.28	131.76	391.86	70.122	133.98	15.007	2627.2	26421	72.032	25073	85.631	1680.5	89.938	9.8142	2.0999	10.55
Mali	1.2668	3.878	0.21357	0.1035	42.829	19.457	2.6334	0.85977	1.0174	38.13	0.09558	0.039682	0.34073	0.32726	0.14918	28.083	1.5049	0.27713	0.030702	0.065426	0.42485	53.011	6.7274	61.751	91.849	4.7489	0.85452	0.35344	1.441	5.3855	4.615	16.353	0.036238	0.96606	0.79913	2.3766	0.42529	0.81257	0.091015	15.934	160.25	0.43687	152.07	0.51935	10.192	0.54547	0.059523	0.012736	0.063983
Malta	135.7	415.43	22.878	11.087	4588.1	2084.3	282.11	92.102	108.99	4084.7	10.239	4.2509	36.501	35.058	15.981	3008.3	161.21	29.687	3.2889	7.0088	45.512	5678.7	720.67	6615.1	9839.3	508.72	91.54	37.862	154.37	576.92	494.38	1751.8	3.882	103.49	85.607	254.6	45.559	87.046	9.75	1706.9	17166	46.8	16291	55.636	1091.8	58.434	6.3764	1.3643	6.8542
Mauritius	221.7	678.71	37.377	18.114	7495.7	3405.2	460.89	150.47	178.07	6673.4	16.728	6.945	59.633	57.276	26.109	4914.9	263.38	48.501	5.3733	11.451	74.356	9277.7	1177.4	10807	16075	831.13	149.55	61.857	252.2	942.54	807.7	2862	6.3422	169.08	139.86	415.95	74.433	142.21	15.929	2788.7	28046	76.46	26615	90.895	1783.8	95.466	10.417	2.229	11.198
Mexico	305.35	934.8	51.48	24.948	10324	4690	634.79	207.25	245.25	9191.3	23.04	9.5654	82.133	78.887	35.96	6769.3	362.76	66.801	7.4007	15.771	102.41	12778	1621.7	14885	22140	1144.7	205.98	85.196	347.35	1298.2	1112.5	3941.9	8.7351	232.87	192.63	572.89	102.52	195.87	21.939	3840.9	38627	105.31	36657	125.19	2456.9	131.49	14.348	3.07	15.423
Moldova	1.884	5.7676	0.31763	0.15393	63.698	28.937	3.9166	1.2787	1.5132	56.709	0.14215	0.059018	0.50676	0.48673	0.22187	41.766	2.2382	0.41216	0.045662	0.097306	0.63187	78.841	10.005	91.84	136.6	7.0628	1.2709	0.52565	2.1431	8.0096	6.8637	24.321	0.053895	1.4368	1.1885	3.5347	0.63252	1.2085	0.13536	23.698	238.33	0.64975	226.17	0.77241	15.159	0.81126	0.088526	0.018941	0.09516
Morocco	15.806	48.389	2.6648	1.2914	534.41	242.77	32.859	10.728	12.695	475.78	1.1926	0.49514	4.2515	4.0835	1.8614	350.41	18.778	3.4579	0.38309	0.81637	5.3012	661.45	83.943	770.51	1146.1	59.255	10.662	4.4101	17.98	67.198	57.585	204.05	0.45216	12.054	9.9713	29.655	5.3067	10.139	1.1357	198.82	1999.5	5.4512	1897.5	6.4803	127.18	6.8062	0.74271	0.15891	0.79837
Mozambique	4.957	15.175	0.8357	0.405	167.59	76.135	10.305	3.3643	3.9813	149.21	0.37401	0.15528	1.3333	1.2806	0.58375	109.89	5.8889	1.0844	0.12014	0.25602	1.6625	207.43	26.325	241.64	359.41	18.583	3.3438	1.383	5.6388	21.074	18.059	63.99	0.1418	3.7803	3.1271	9.3	1.6642	3.1797	0.35615	62.351	627.06	1.7095	595.06	2.0323	39.883	2.1345	0.23292	0.049836	0.25037
Myanmar	5.3847	16.484	0.90781	0.43994	182.05	82.704	11.194	3.6546	4.3248	162.08	0.40628	0.16868	1.4484	1.3911	0.63412	119.37	6.397	1.178	0.1305	0.27811	1.8059	225.33	28.596	262.49	390.42	20.186	3.6323	1.5024	6.1253	22.892	19.617	69.512	0.15404	4.1065	3.3969	10.102	1.8078	3.454	0.38688	67.731	681.16	1.857	646.41	2.2076	43.325	2.3186	0.25302	0.054136	0.27198
Namibia	4.8993	14.998	0.82598	0.40029	165.64	75.249	10.185	3.3252	3.935	147.47	0.36966	0.15347	1.3178	1.2657	0.57696	108.61	5.8204	1.0718	0.11874	0.25304	1.6431	205.02	26.019	238.83	355.23	18.367	3.3049	1.3669	5.5732	20.829	17.849	63.246	0.14015	3.7363	3.0907	9.1918	1.6448	3.1427	0.35201	61.626	619.76	1.6896	588.14	2.0086	39.419	2.1096	0.23021	0.049256	0.24746
Netherlands	4542	13905	765.74	371.09	153560	69762	9442.2	3082.7	3648	136720	342.7	142.28	1221.7	1173.4	534.88	100690	5395.9	993.64	110.08	234.59	1523.3	190070	24121	221410	329330	17027	3063.9	1267.3	5166.7	19310	16547	58634	129.93	3463.8	2865.3	8521.5	1524.9	2913.5	326.34	57132	574560	1566.4	545250	1862.1	36545	1955.8	213.42	45.664	229.41
New Zealand	77.101	236.03	12.999	6.2994	2606.8	1184.2	160.28	52.329	61.925	2320.8	5.8174	2.4152	20.738	19.919	9.0796	1709.2	91.596	16.867	1.8686	3.9821	25.858	3226.4	409.46	3758.4	5590.3	289.04	52.01	21.512	87.706	327.78	280.89	995.31	2.2056	58.799	48.639	144.65	25.885	49.457	5.5396	969.82	9753.3	26.59	9255.7	31.61	620.35	33.2	3.6228	0.77515	3.8943
Nicaragua	2.1818	6.6794	0.36784	0.17826	73.767	33.511	4.5357	1.4808	1.7524	65.674	0.16462	0.068347	0.58686	0.56367	0.25694	48.368	2.592	0.47731	0.05288	0.11269	0.73175	91.304	11.587	106.36	158.2	8.1793	1.4718	0.60875	2.4819	9.2757	7.9487	28.166	0.062415	1.6639	1.3764	4.0935	0.73251	1.3995	0.15676	27.444	276	0.75246	261.92	0.89451	17.555	0.9395	0.10252	0.021936	0.1102
Niger	1.05	3.2145	0.17703	0.085791	35.502	16.128	2.1829	0.71267	0.84336	31.607	0.079227	0.032893	0.28244	0.27127	0.12366	23.278	1.2474	0.22971	0.025449	0.054233	0.35217	43.941	5.5764	51.186	76.135	3.9364	0.70832	0.29297	1.1945	4.4641	3.8254	13.555	0.030038	0.80078	0.66241	1.97	0.35253	0.67355	0.075443	13.208	132.83	0.36213	126.05	0.4305	8.4485	0.45215	0.049339	0.010557	0.053037
Nigeria	63.707	195.03	10.74	5.205	2153.9	978.48	132.44	43.238	51.168	1917.6	4.8068	1.9957	17.136	16.458	7.5023	1412.3	75.684	13.937	1.544	3.2903	21.366	2665.9	338.33	3105.5	4619.2	238.83	42.975	17.775	72.469	270.84	232.09	822.41	1.8224	48.584	40.189	119.52	21.388	40.865	4.5772	801.34	8058.9	21.971	7647.8	26.119	512.58	27.432	2.9935	0.64049	3.2178
Norway	792.09	2424.9	133.54	64.716	26780	12166	1646.6	537.6	636.18	23842	59.764	24.813	213.05	204.63	93.279	17560	941	173.28	19.197	40.91	265.65	33147	4206.5	38612	57432	2969.4	534.32	221	901.04	3367.4	2885.7	10225	22.659	604.06	499.68	1486.1	265.93	508.09	56.91	9963.3	100200	273.17	95087	324.74	6373.1	341.07	37.219	7.9635	40.008
Pakistan	12.108	37.066	2.0413	0.98924	409.36	185.97	25.17	8.2176	9.7246	364.45	0.91355	0.37928	3.2567	3.128	1.4258	268.41	14.384	2.6488	0.29345	0.62534	4.0607	506.67	64.301	590.22	877.89	45.39	8.1675	3.3781	13.773	51.474	44.11	156.3	0.34636	9.2336	7.6381	22.716	4.0649	7.7665	0.86992	152.3	1531.6	4.1756	1453.5	4.964	97.418	5.2136	0.56892	0.12173	0.61155
Palau	0.24	0.73472	0.040462	0.019609	8.1143	3.6862	0.49893	0.16289	0.19276	7.2241	0.018108	0.0075181	0.064554	0.062003	0.028263	5.3205	0.28512	0.052504	0.0058167	0.012396	0.080492	10.043	1.2746	11.699	17.402	0.89972	0.1619	0.066962	0.27301	1.0203	0.87436	3.0982	0.0068656	0.18303	0.1514	0.45028	0.080575	0.15395	0.017244	3.0189	30.36	0.08277	28.811	0.098396	1.931	0.10334	0.011277	0.0024129	0.012122
Panama	36.003	110.22	6.0697	2.9415	1217.2	552.97	74.845	24.435	28.916	1083.7	2.7165	1.1278	9.6839	9.3011	4.2398	798.13	42.771	7.8762	0.87257	1.8595	12.075	1506.6	191.2	1755	2610.4	134.97	24.286	10.045	40.955	153.06	131.16	464.77	1.0299	27.456	22.712	67.546	12.087	23.094	2.5867	452.86	4554.3	12.416	4322	14.76	289.67	15.503	1.6917	0.36196	1.8185
Paraguay	5.4948	16.821	0.92637	0.44894	185.78	84.395	11.423	3.7293	4.4132	165.39	0.41459	0.17213	1.478	1.4195	0.64708	121.81	6.5278	1.2021	0.13317	0.28379	1.8429	229.94	29.181	267.85	398.41	20.599	3.7066	1.5331	6.2505	23.36	20.018	70.933	0.15719	4.1904	3.4663	10.309	1.8448	3.5246	0.39479	69.116	695.09	1.895	659.62	2.2528	44.21	2.366	0.25819	0.055243	0.27754
Peru	52.817	161.69	8.9045	4.3153	1785.7	811.23	109.8	35.847	42.421	1589.8	3.9851	1.6545	14.207	13.645	6.2199	1170.9	62.746	11.555	1.2801	2.7279	17.714	2210.2	280.5	2574.7	3829.6	198	35.629	14.736	60.082	224.54	192.42	681.83	1.5109	40.279	33.319	99.093	17.732	33.88	3.7948	664.36	6681.4	18.215	6340.5	21.654	424.96	22.743	2.4818	0.53101	2.6677
Philippines	74.337	227.57	12.532	6.0735	2513.3	1141.7	154.54	50.453	59.705	2237.6	5.6088	2.3286	19.995	19.205	8.7541	1647.9	88.312	16.262	1.8016	3.8393	24.931	3110.8	394.78	3623.7	5389.9	278.68	50.145	20.74	84.561	316.03	270.82	959.63	2.1265	56.691	46.895	139.47	24.957	47.683	5.341	935.05	9403.6	25.637	8923.8	30.477	598.11	32.009	3.4929	0.74736	3.7547
Poland	115.92	354.87	19.543	9.4709	3919.2	1780.4	240.98	78.675	93.102	3489.2	8.7462	3.6312	31.179	29.947	13.651	2569.8	137.71	25.359	2.8094	5.987	38.877	4850.8	615.61	5650.7	8404.8	434.56	78.195	32.342	131.86	492.81	422.31	1496.4	3.316	88.402	73.126	217.48	38.917	74.356	8.3285	1458.1	14664	39.977	13916	47.525	932.67	49.915	5.4468	1.1654	5.8549
Portugal	202.37	619.53	34.118	16.534	6842.2	3108.3	420.71	137.35	162.54	6091.5	15.269	6.3394	54.434	52.282	23.832	4486.3	240.42	44.273	4.9048	10.452	67.873	8468.7	1074.7	9865.1	14673	758.66	136.51	56.463	230.21	860.36	737.28	2612.5	5.7892	154.33	127.67	379.68	67.943	129.81	14.54	2545.6	25600	69.793	24294	82.969	1628.3	87.142	9.5092	2.0346	10.222
Romania	33.871	103.69	5.7104	2.7674	1145.2	520.24	70.414	22.989	27.205	1019.5	2.5557	1.061	9.1106	8.7505	3.9888	750.88	40.239	7.4099	0.82092	1.7494	11.36	1417.4	179.88	1651.1	2455.9	126.98	22.849	9.4504	38.53	144	123.4	437.25	0.96895	25.831	21.368	63.548	11.372	21.727	2.4336	426.05	4284.7	11.681	4066.1	13.887	272.53	14.585	1.5916	0.34054	1.7108
Russian Federation	640.48	1960.7	107.98	52.329	21654	9837.2	1331.5	434.7	514.41	19279	48.325	20.063	172.27	165.46	75.425	14198	760.88	140.11	15.523	33.079	214.81	26802	3401.4	31221	46439	2401	432.04	178.7	728.57	2722.9	2333.3	8268	18.322	488.44	404.04	1201.6	215.03	410.84	46.017	8056.3	81020	220.88	76887	262.58	5153.2	275.79	30.095	6.4392	32.35
Saudi Arabia	537.12	1644.3	90.553	43.884	18160	8249.7	1116.6	364.55	431.4	16167	40.526	16.826	144.47	138.76	63.253	11907	638.1	117.5	13.018	27.741	180.14	22477	2852.5	26183	38945	2013.6	362.32	149.86	611	2283.5	1956.8	6933.8	15.365	409.62	338.84	1007.7	180.33	344.54	38.591	6756.2	67946	185.24	64479	220.21	4321.6	231.28	25.238	5.4001	27.129
Senegal	2.7846	8.5247	0.46946	0.22751	94.148	42.77	5.7889	1.89	2.2365	83.819	0.21011	0.08723	0.749	0.7194	0.32793	61.732	3.3081	0.60919	0.067489	0.14382	0.93392	116.53	14.788	135.74	201.9	10.439	1.8784	0.77693	3.1676	11.838	10.145	35.947	0.079659	2.1236	1.7567	5.2244	0.93489	1.7862	0.20007	35.027	352.26	0.96035	334.28	1.1417	22.405	1.1991	0.13085	0.027996	0.14065
Serbia, Republic of	11.288	34.555	1.903	0.92222	381.63	173.37	23.465	7.6609	9.0658	339.76	0.85166	0.35359	3.0361	2.9161	1.3293	250.23	13.41	2.4693	0.27357	0.58298	3.7857	472.35	59.945	550.23	818.42	42.315	7.6142	3.1493	12.84	47.987	41.122	145.71	0.3229	8.6081	7.1207	21.177	3.7896	7.2404	0.81099	141.98	1427.9	3.8928	1355	4.6277	90.818	4.8604	0.53038	0.11348	0.57012
Sierra Leone	0.51004	1.5614	0.085988	0.041672	17.244	7.8338	1.0603	0.34617	0.40965	15.352	0.038483	0.015977	0.13719	0.13177	0.060064	11.307	0.60592	0.11158	0.012361	0.026343	0.17106	21.344	2.7087	24.863	36.981	1.912	0.34406	0.1423	0.58019	2.1683	1.8581	6.5842	0.01459	0.38897	0.32175	0.95691	0.17124	0.32717	0.036645	6.4156	64.52	0.1759	61.228	0.20911	4.1037	0.21962	0.023966	0.0051278	0.025762
Singapore	1520.8	4655.6	256.39	124.25	51417	23358	3161.5	1032.2	1221.4	45776	114.74	47.639	409.05	392.88	179.09	33713	1806.7	332.69	36.858	78.545	510.04	63640	8076.3	74133	110270	5701.1	1025.9	424.3	1729.9	6465.3	5540.4	19632	43.504	1159.8	959.37	2853.2	510.57	975.5	109.26	19129	192380	524.47	182560	623.49	12236	654.84	71.458	15.289	76.813
Slovak Republic	33.646	103	5.6724	2.7489	1137.6	516.77	69.945	22.836	27.023	1012.7	2.5386	1.054	9.0499	8.6922	3.9622	745.88	39.971	7.3606	0.81545	1.7377	11.284	1408	178.68	1640.1	2439.5	126.13	22.696	9.3874	38.273	143.04	122.58	434.34	0.96249	25.659	21.225	63.124	11.296	21.582	2.4174	423.21	4256.2	11.604	4039	13.794	270.71	14.488	1.581	0.33827	1.6994
Slovenia	24.125	73.855	4.0673	1.9711	815.66	370.54	50.153	16.374	19.377	726.17	1.8203	0.75573	6.4891	6.2326	2.8411	534.82	28.661	5.2778	0.5847	1.246	8.0912	1009.6	128.12	1176	1749.2	90.441	16.274	6.7311	27.443	102.56	87.891	311.44	0.69014	18.398	15.219	45.262	8.0995	15.475	1.7333	303.46	3051.8	8.3201	2896.1	9.8909	194.11	10.388	1.1336	0.24255	1.2185
Solomon Islands	0.32839	1.0053	0.055363	0.02683	11.103	5.0438	0.68267	0.22288	0.26375	9.8846	0.024777	0.010287	0.088328	0.084837	0.038672	7.2799	0.39012	0.07184	0.0079589	0.016961	0.11014	13.742	1.744	16.008	23.81	1.2311	0.22152	0.091622	0.37355	1.3961	1.1964	4.2392	0.009394	0.25043	0.20716	0.6161	0.11025	0.21064	0.023594	4.1306	41.541	0.11325	39.422	0.13463	2.6422	0.1414	0.01543	0.0033015	0.016587
South Africa	200.88	614.97	33.867	16.413	6791.8	3085.4	417.61	136.34	161.34	6046.7	15.157	6.2928	54.033	51.897	23.657	4453.3	238.65	43.947	4.8687	10.375	67.373	8406.4	1066.8	9792.5	14565	753.08	135.51	56.048	228.51	854.02	731.85	2593.2	5.7466	153.2	126.73	376.89	67.443	128.86	14.433	2526.8	25412	69.279	24115	82.359	1616.3	86.501	9.4392	2.0196	10.146
Spain	930.36	2848.1	156.85	76.013	31455	14290	1934.1	631.44	747.24	28004	70.197	29.144	250.24	240.35	109.56	20625	1105.3	203.53	22.548	48.051	312.03	38933	4940.8	45352	67457	3487.7	627.59	259.58	1058.3	3955.3	3389.4	12010	26.614	709.51	586.91	1745.5	312.35	596.78	66.844	11703	117690	320.86	111690	381.43	7485.6	400.61	43.716	9.3536	46.992
Sudan	2.1101	6.4598	0.35575	0.1724	71.343	32.41	4.3867	1.4322	1.6948	63.515	0.15921	0.066101	0.56757	0.54514	0.24849	46.778	2.5068	0.46162	0.051141	0.10898	0.7077	88.302	11.206	102.86	153	7.9105	1.4234	0.58874	2.4004	8.9708	7.6875	27.24	0.060363	1.6092	1.3312	3.9589	0.70843	1.3535	0.15161	26.542	266.93	0.72773	253.31	0.86511	16.978	0.90862	0.099151	0.021215	0.10658
Swaziland	1.3547	4.1473	0.2284	0.11069	45.803	20.808	2.8163	0.91947	1.0881	40.778	0.10222	0.042438	0.36439	0.34999	0.15954	30.033	1.6094	0.29637	0.032834	0.06997	0.45436	56.692	7.1946	66.04	98.227	5.0787	0.91386	0.37798	1.5411	5.7594	4.9355	17.489	0.038754	1.0331	0.85463	2.5417	0.45483	0.869	0.097335	17.041	171.37	0.46721	162.63	0.55542	10.9	0.58335	0.063657	0.01362	0.068427
Sweden	794.19	2431.3	133.89	64.887	26851	12198	1651	539.02	637.87	23905	59.923	24.878	213.62	205.17	93.526	17606	943.49	173.74	19.248	41.018	266.36	33234	4217.7	38714	57584	2977.3	535.73	221.58	903.42	3376.3	2893.3	10252	22.719	605.66	501.01	1490	266.63	509.43	57.061	9989.7	100460	273.89	95339	325.6	6390	341.98	37.317	7.9845	40.114
Switzerland	2154.3	6595.1	363.2	176.01	72836	33088	4478.5	1462.1	1730.3	64845	162.55	67.485	579.46	556.55	253.7	47758	2559.3	471.29	52.212	111.27	722.52	90151	11441	105020	156200	8076.1	1453.2	601.06	2450.6	9158.7	7848.4	27810	61.627	1642.9	1359	4041.8	723.26	1381.9	154.78	27098	272520	742.96	258620	883.23	17333	927.65	101.23	21.659	108.81
Tanzania	3.0838	9.4405	0.51989	0.25195	104.26	47.364	6.4107	2.093	2.4768	92.822	0.23267	0.096601	0.82946	0.79668	0.36315	68.363	3.6635	0.67462	0.074739	0.15927	1.0342	129.05	16.377	150.32	223.59	11.56	2.0802	0.86039	3.5079	13.11	11.235	39.809	0.088216	2.3517	1.9454	5.7856	1.0353	1.9781	0.22156	38.789	390.1	1.0635	370.19	1.2643	24.812	1.3279	0.1449	0.031003	0.15576
Thailand	165.48	506.6	27.899	13.52	5594.9	2541.7	344.02	112.31	132.91	4981.1	12.486	5.1838	44.511	42.752	19.488	3668.5	196.59	36.202	4.0107	8.5469	55.5	6925	878.83	8066.8	11999	620.37	111.63	46.171	188.24	703.52	602.88	2136.2	4.7339	126.2	104.39	310.47	55.557	106.15	11.89	2081.5	20934	57.071	19866	67.845	1331.5	71.257	7.7757	1.6637	8.3584
Timor-Leste, Dem. Rep. of	8.7766	26.868	1.4797	0.71707	296.73	134.8	18.245	5.9568	7.0491	264.18	0.66221	0.27493	2.3607	2.2674	1.0336	194.57	10.427	1.92	0.21271	0.4533	2.9435	367.28	46.61	427.83	636.36	32.902	5.9204	2.4487	9.9838	37.312	31.974	113.3	0.25107	6.6932	5.5367	16.466	2.9466	5.6298	0.63058	110.4	1110.2	3.0268	1053.6	3.5983	70.616	3.7792	0.4124	0.088238	0.4433
Togo	2.4188	7.4049	0.40779	0.19762	81.78	37.151	5.0284	1.6417	1.9427	72.808	0.1825	0.075771	0.65061	0.62489	0.28485	53.622	2.8736	0.52916	0.058623	0.12493	0.81124	101.22	12.846	117.91	175.38	9.0678	1.6317	0.67487	2.7515	10.283	8.8121	31.225	0.069194	1.8446	1.5259	4.5381	0.81207	1.5516	0.17379	30.425	305.98	0.83419	290.37	0.99168	19.462	1.0415	0.11366	0.024318	0.12217
Tunisia	4.8926	14.978	0.82485	0.39974	165.42	75.146	10.171	3.3207	3.9296	147.27	0.36915	0.15326	1.316	1.264	0.57617	108.46	5.8124	1.0703	0.11858	0.25269	1.6409	204.74	25.983	238.5	354.75	18.342	3.3004	1.3651	5.5655	20.8	17.824	63.16	0.13996	3.7312	3.0865	9.1793	1.6426	3.1384	0.35152	61.542	618.91	1.6873	587.34	2.0059	39.365	2.1068	0.22989	0.049189	0.24712
Turkey	115.55	353.74	19.481	9.4409	3906.8	1774.8	240.22	78.426	92.808	3478.1	8.7186	3.6197	31.081	29.852	13.608	2561.6	137.27	25.279	2.8005	5.968	38.754	4835.5	613.66	5632.8	8378.2	433.18	77.947	32.24	131.44	491.25	420.97	1491.7	3.3055	88.122	72.895	216.79	38.794	74.121	8.3022	1453.5	14617	39.851	13872	47.374	929.72	49.757	5.4296	1.1617	5.8364
Tuvalu	0.064823	0.19845	0.010929	0.0052963	2.1917	0.99564	0.13476	0.043996	0.052064	1.9512	0.004891	0.0020306	0.017436	0.016747	0.0076338	1.437	0.07701	0.014181	0.0015711	0.003348	0.021741	2.7127	0.34426	3.16	4.7001	0.24301	0.043728	0.018086	0.073739	0.27559	0.23616	0.83682	0.0018544	0.049436	0.040893	0.12162	0.021763	0.041581	0.0046574	0.81539	8.2002	0.022356	7.7818	0.026576	0.52156	0.027913	0.0030459	0.00065172	0.0032742
Uganda	2.4352	7.4551	0.41056	0.19896	82.334	37.403	5.0625	1.6528	1.9559	73.301	0.18374	0.076285	0.65502	0.62913	0.28678	53.986	2.893	0.53275	0.059021	0.12577	0.81674	101.91	12.933	118.71	176.57	9.1292	1.6427	0.67944	2.7702	10.353	8.8719	31.437	0.069663	1.8572	1.5362	4.5689	0.81758	1.5621	0.17497	30.632	308.06	0.83985	292.34	0.9984	19.594	1.0486	0.11443	0.024483	0.123
Ukraine	60.661	185.7	10.227	4.9561	2050.9	931.7	126.11	41.171	48.721	1825.9	4.5769	1.9002	16.316	15.671	7.1436	1344.8	72.065	13.271	1.4702	3.133	20.345	2538.5	322.15	2957	4398.3	227.41	40.92	16.925	69.004	257.89	221	783.08	1.7353	46.261	38.267	113.81	20.366	38.911	4.3584	763.02	7673.6	20.92	7282.1	24.87	488.07	26.121	2.8503	0.60987	3.0639
United Kingdom	8133.6	24900	1371.3	664.54	275000	124930	16909	5520.4	6532.7	244830	613.7	254.79	2187.8	2101.3	957.84	180310	9662.7	1779.4	197.13	420.09	2727.9	340370	43195	396490	589740	30492	5486.7	2269.3	9252.4	34579	29632	105000	232.68	6202.9	5131.1	15260	2730.7	5217.3	584.39	102310	1028900	2805.1	976410	3334.7	65443	3502.4	382.19	81.774	410.82
United States	12474	38186	2103	1019.1	421730	191590	25931	8466	10019	375460	941.16	390.75	3355.1	3222.5	1468.9	276530	14819	2728.8	302.32	644.24	4183.5	521990	66244	608060	904430	46762	8414.4	3480.3	14189	53030	45444	161030	356.83	9512.7	7869	23403	4187.8	8001.3	896.21	156900	1577900	4301.9	1497400	5114	100360	5371.2	586.12	125.41	630.04
Uruguay	19.244	58.913	3.2444	1.5723	650.64	295.57	40.006	13.061	15.456	579.25	1.452	0.60283	5.1762	4.9716	2.2662	426.62	22.862	4.21	0.46641	0.99392	6.4542	805.31	102.2	938.1	1395.3	72.143	12.981	5.3692	21.891	81.813	70.109	248.43	0.55051	14.676	12.14	36.105	6.4608	12.344	1.3827	242.06	2434.4	6.6368	2310.2	7.8898	154.84	8.2865	0.90425	0.19348	0.97201
Vanuatu	0.22409	0.68601	0.037779	0.018309	7.5763	3.4418	0.46585	0.15209	0.17998	6.7451	0.016908	0.0070196	0.060274	0.057892	0.026389	4.9677	0.26621	0.049023	0.005431	0.011574	0.075155	9.3774	1.1901	10.924	16.248	0.84006	0.15116	0.062522	0.25491	0.95267	0.81638	2.8928	0.0064103	0.17089	0.14136	0.42042	0.075233	0.14374	0.0161	2.8187	28.347	0.077282	26.901	0.091872	1.803	0.096492	0.010529	0.0022529	0.011318
Venezuela, Republica Bolivariana de	142.14	435.13	23.963	11.613	4805.6	2183.1	295.48	96.47	114.16	4278.4	10.724	4.4525	38.232	36.721	16.739	3151	168.86	31.095	3.4449	7.3411	47.671	5948	754.85	6928.8	10306	532.85	95.881	39.657	161.69	604.27	517.83	1834.9	4.0661	108.4	89.666	266.67	47.72	91.174	10.212	1787.9	17980	49.019	17063	58.274	1143.6	61.204	6.6788	1.429	7.1792
Max	4503900
Min	0
Max-Min	4503900
Standardization Process
	Angola	Argentina	Armenia, Republic of	Aruba	Australia	Austria	Bahrain, Kingdom of	Bangladesh	Belarus	Belgium	Benin	Bhutan	Bolivia	Bosnia and Herzegovina	Botswana	Brazil	Bulgaria	Burkina Faso	Burundi	Cabo Verde	Cambodia	Canada	Chile	China, P.R.: Hong Kong	China, P.R.: Mainland	Colombia	Costa Rica	Cote d'Ivoire	Croatia	Cyprus	Czech Republic	Denmark	Djibouti	Dominican Republic	Ecuador	Egypt	El Salvador	Estonia	Fiji	Finland	France	Georgia	Germany	Ghana	Greece	Guatemala	Guinea	Guinea-Bissau	Haiti
Angola	0	2.86907e-05	1.58001e-06	7.65692e-07	0.000316859	0.000143944	1.94827e-05	6.36071e-06	7.52725e-06	0.000282089	7.0712e-07	2.93568e-07	2.5207e-06	2.42123e-06	1.10364e-06	0.00020776	1.11337e-05	2.05025e-06	2.27136e-07	4.84025e-07	3.14305e-06	0.000392193	4.97702e-05	0.000456849	0.000679522	3.5134e-05	6.32185e-06	2.61484e-06	1.06608e-05	3.98432e-05	3.41437e-05	0.000120982	2.68101e-07	7.14714e-06	5.91221e-06	1.7583e-05	3.14638e-06	6.01146e-06	6.7335e-07	0.000117885	0.00118553	3.23209e-06	0.00112505	3.84223e-06	7.54058e-05	4.03561e-06	4.40374e-07	9.42228e-08	4.73368e-07
Argentina	2.98897e-05	0	5.03919e-06	2.44211e-06	0.00101059	0.000459091	6.21395e-05	2.02871e-05	2.40081e-05	0.000899709	2.25538e-06	9.36344e-07	8.03992e-06	7.7222e-06	3.52006e-06	0.000662626	3.55092e-05	6.539e-06	7.24439e-07	1.5438e-06	1.00249e-05	0.00125083	0.00015874	0.00145707	0.00216726	0.000112054	2.01632e-05	8.33966e-06	3.40016e-05	0.000127074	0.000108897	0.000385866	8.55059e-07	2.27958e-05	1.88563e-05	5.60803e-05	1.00351e-05	1.91734e-05	2.14758e-06	0.000375985	0.00378117	1.03084e-05	0.00358822	1.22547e-05	0.000240503	1.28708e-05	1.40452e-06	3.00517e-07	1.50976e-06
Armenia, Republic of	4.47013e-07	1.36844e-06	0	3.65217e-08	1.51131e-05	6.86561e-06	9.29261e-07	3.03382e-07	3.59022e-07	1.3455e-05	3.37285e-08	1.40028e-08	1.20236e-07	1.15482e-07	5.2641e-08	9.90963e-06	5.31051e-07	9.77908e-08	1.08337e-08	2.30867e-08	1.49919e-07	1.8706e-05	2.37394e-06	2.17904e-05	3.24119e-05	1.67575e-06	3.01539e-07	1.24719e-07	5.08493e-07	1.90038e-06	1.62852e-06	5.77055e-06	1.27874e-08	3.40905e-07	2.82e-07	8.38651e-07	1.50074e-07	2.86729e-07	3.21166e-08	5.62268e-06	5.65465e-05	1.54162e-07	5.36624e-05	1.83266e-07	3.59666e-06	1.92482e-07	2.1004e-08	4.49411e-09	2.25782e-08
Aruba	2.84509e-07	8.70956e-07	4.79651e-08	0	9.619e-06	4.36977e-06	5.91443e-07	1.93095e-07	2.28513e-07	8.56369e-06	2.14663e-08	8.91228e-09	7.65248e-08	7.35007e-08	3.35043e-08	6.30698e-06	3.37996e-07	6.22394e-08	6.89536e-09	1.46942e-08	9.54173e-08	1.19057e-05	1.51091e-06	1.38686e-05	2.06283e-05	1.06656e-06	1.91916e-07	7.93779e-08	3.23631e-07	1.20953e-06	1.03648e-06	3.67282e-06	8.13872e-09	2.16968e-07	1.79478e-07	5.33782e-07	9.55172e-08	1.82495e-07	2.0441e-08	3.57868e-06	3.59888e-05	9.81172e-08	3.41526e-05	1.16641e-07	2.28913e-06	1.22507e-07	1.33684e-08	2.86041e-09	1.437e-08
Australia	0.000180157	0.000551522	3.03737e-05	1.47195e-05	0	0.00276716	0.00037452	0.000122274	0.000144697	0.00542286	1.35931e-05	5.64355e-06	4.8458e-05	4.65419e-05	2.12161e-05	0.00399387	0.000214028	3.94125e-05	4.36644e-06	9.30482e-06	6.04232e-05	0.00753902	0.000956771	0.00878217	0.0130627	0.00067537	0.000121528	5.02653e-05	0.000204938	0.000765914	0.000656342	0.00232576	5.15376e-06	0.000137392	0.00011365	0.000337996	6.04854e-05	0.000115562	1.29441e-05	0.00226604	0.0227891	6.21306e-05	0.0216273	7.38604e-05	0.00144954	7.75772e-05	8.46533e-06	1.81125e-06	9.09967e-06
Austria	0.00012038	0.000368525	2.02951e-05	9.83548e-06	0.00407003	0	0.00025025	8.17025e-05	9.66851e-05	0.00362353	9.08279e-06	3.77095e-06	3.23786e-05	3.10997e-05	1.41764e-05	0.00266858	0.000143012	2.6335e-05	2.91747e-06	6.2175e-06	4.03739e-05	0.00503763	0.000639313	0.00586825	0.00872844	0.000451276	8.12052e-05	3.35864e-05	0.000136937	0.000511779	0.000438553	0.00155401	3.44368e-06	9.18049e-05	7.59409e-05	0.000225849	4.04161e-05	7.72175e-05	8.64917e-06	0.0015142	0.0152281	4.15151e-05	0.0144513	4.93528e-05	0.000968561	5.18351e-05	5.65643e-06	1.21026e-06	6.08029e-06
Bahrain, Kingdom of	1.91145e-05	5.8516e-05	3.22254e-06	1.56171e-06	0.000646262	0.00029359	0	1.29732e-05	1.53523e-05	0.000575346	1.44222e-06	5.9877e-07	5.14132e-06	4.93816e-06	2.25094e-06	0.000423744	2.2707e-05	4.18171e-06	4.63265e-07	9.87233e-07	6.41067e-06	0.000799885	0.000101512	0.00093177	0.00138593	7.16579e-05	1.28939e-05	5.33316e-06	2.17436e-05	8.12629e-05	6.96374e-05	0.000246764	5.46793e-07	1.45771e-05	1.20582e-05	3.58623e-05	6.41733e-06	1.22609e-05	1.37334e-06	0.000240436	0.0024179	6.59206e-06	0.00229468	7.83654e-06	0.000153793	8.23064e-06	8.98155e-07	1.92173e-07	9.65452e-07
Bangladesh	3.06246e-06	9.37521e-06	5.16286e-07	2.50205e-07	0.000103539	4.7037e-05	6.36626e-06	0	2.45965e-06	9.21801e-05	2.31066e-07	9.59324e-08	8.23731e-07	7.91159e-07	3.60643e-07	6.78901e-05	3.63818e-06	6.69953e-07	7.42223e-08	1.58167e-07	1.02709e-06	0.000128153	1.62637e-05	0.000149284	0.000222052	1.14805e-05	2.06581e-06	8.54437e-07	3.48365e-06	1.30194e-05	1.11568e-05	3.95324e-05	8.76063e-08	2.33553e-06	1.9319e-06	5.74547e-06	1.02815e-06	1.96439e-06	2.20029e-07	3.85199e-05	0.000387398	1.05615e-06	0.000367637	1.25553e-06	2.46409e-05	1.31868e-06	1.43898e-07	3.07889e-08	1.54681e-07
Belarus	1.59746e-06	4.89043e-06	2.69322e-07	1.30518e-07	5.40087e-05	2.45365e-05	3.3209e-06	1.08422e-06	0	4.8085e-05	1.20531e-07	5.00411e-08	4.29672e-07	4.12709e-07	1.88124e-07	3.54138e-05	1.89778e-06	3.49475e-07	3.87176e-08	8.25063e-08	5.35758e-07	6.68487e-05	8.48376e-06	7.78725e-05	0.000115826	5.98859e-06	1.0776e-06	4.45703e-07	1.81718e-06	6.79145e-06	5.81985e-06	2.06219e-05	4.56982e-08	1.21826e-06	1.00775e-06	2.99718e-06	5.36313e-07	1.02469e-06	1.14776e-07	2.00939e-05	0.00020208	5.50923e-07	0.000191769	6.54943e-07	1.28531e-05	6.87871e-07	7.50616e-08	1.60605e-08	8.06856e-08
Belgium	0.000261929	0.000801861	4.41595e-05	2.14003e-05	0.00885588	0.00402296	0.000544528	0.000177775	0.000210375	0	1.97631e-05	8.20511e-06	7.04523e-05	6.7668e-05	3.08466e-05	0.00580675	0.000311175	5.73014e-05	6.34828e-06	1.35283e-05	8.78483e-05	0.0109609	0.00139104	0.0127683	0.0189918	0.000981927	0.000176689	7.30811e-05	0.000297964	0.00111355	0.000954262	0.00338129	7.49284e-06	0.000199754	0.000165237	0.000491419	8.79371e-05	0.000168017	1.88192e-05	0.0032947	0.0331335	9.03328e-05	0.0314439	0.000107387	0.00210746	0.000112787	1.23076e-05	2.63327e-06	1.32299e-05
Benin	3.74609e-07	1.14681e-06	6.31542e-08	3.06068e-08	1.26652e-05	5.75368e-06	7.78747e-07	2.54246e-07	3.00873e-07	1.12758e-05	0	1.17347e-08	1.00759e-07	9.67783e-08	4.41151e-08	8.30458e-06	4.45037e-07	8.19512e-08	9.07902e-09	1.93477e-08	1.25636e-07	1.56762e-05	1.98941e-06	1.82608e-05	2.71609e-05	1.40434e-06	2.52692e-07	1.04518e-07	4.2612e-07	1.59258e-06	1.36475e-06	4.83581e-06	1.0716e-08	2.85686e-07	2.36306e-07	7.02813e-07	1.25767e-07	2.40281e-07	2.69145e-08	4.71192e-06	4.73878e-05	1.29192e-07	4.49699e-05	1.53582e-07	3.01405e-06	1.61305e-07	1.76021e-08	3.76629e-09	1.89209e-08
Bhutan	1.23464e-07	3.77961e-07	2.08148e-08	1.00875e-08	4.17438e-06	1.89631e-06	2.56666e-07	8.37963e-08	9.91629e-08	3.71633e-06	9.31548e-09	0	3.3209e-08	3.18968e-08	1.45396e-08	2.73696e-06	1.46675e-07	2.70099e-08	2.9923e-09	6.3767e-09	4.14086e-08	5.16663e-06	6.55676e-07	6.01856e-06	8.95202e-06	4.62843e-07	8.32856e-08	3.44479e-08	1.40445e-07	5.24878e-07	4.49788e-07	1.59382e-06	3.53183e-09	9.41562e-08	7.78858e-08	2.31644e-07	4.14507e-08	7.91958e-08	8.87076e-09	1.55301e-06	1.56182e-05	4.25787e-08	1.48214e-05	5.06184e-08	9.93384e-07	5.31628e-08	5.80142e-09	1.24128e-09	6.23615e-09
Bolivia	2.62506e-06	8.03637e-06	4.42572e-07	2.14479e-07	8.87542e-05	4.03206e-05	5.45727e-06	1.78168e-06	2.10842e-06	7.9016e-05	1.98068e-07	8.22332e-08	0	6.7819e-07	3.09132e-07	5.81962e-05	3.11863e-06	5.7428e-07	6.36226e-08	1.35582e-07	8.80415e-07	0.000109854	1.39413e-05	0.000127967	0.000190337	9.84103e-06	1.77082e-06	7.32432e-07	2.98608e-06	1.11603e-05	9.56371e-06	3.38884e-05	7.50949e-08	2.00195e-06	1.65603e-06	4.92506e-06	8.81325e-07	1.68387e-06	1.8861e-07	3.30203e-05	0.000332068	9.05326e-07	0.000315127	1.07625e-06	2.11215e-05	1.13038e-06	1.23349e-07	2.63927e-08	1.32592e-07
Bosnia and Herzegovina	9.40074e-07	2.87795e-06	1.58487e-07	7.68068e-08	3.17836e-05	1.44386e-05	1.95426e-06	6.38025e-07	7.55035e-07	2.82955e-05	7.09296e-08	2.94478e-08	2.52848e-07	0	1.10704e-07	2.08399e-05	1.11679e-06	2.05655e-07	2.27847e-08	4.85535e-08	3.15282e-07	3.93392e-05	4.99234e-06	4.58247e-05	6.81609e-05	3.52406e-06	6.34139e-07	2.62284e-07	1.06936e-06	3.99654e-06	3.42481e-06	1.21355e-05	2.68922e-08	7.16912e-07	5.93042e-07	1.76369e-06	3.15615e-07	6.03011e-07	6.75415e-08	1.18246e-05	0.000118919	3.24208e-07	0.000112851	3.85399e-07	7.56367e-06	4.04783e-07	4.41728e-08	9.45114e-09	4.74811e-08
Botswana	1.56624e-06	4.79473e-06	2.6406e-07	1.27967e-07	5.29541e-05	2.40569e-05	3.25607e-06	1.06303e-06	1.25798e-06	4.71436e-05	1.18175e-07	4.90641e-08	4.21279e-07	4.04627e-07	0	3.4721e-05	1.8607e-06	3.42636e-07	3.79604e-08	8.08943e-08	5.253e-07	6.55432e-05	8.3179e-06	7.63494e-05	0.000113564	5.87158e-06	1.05653e-06	4.36999e-07	1.78168e-06	6.65867e-06	5.70617e-06	2.02189e-05	4.48056e-08	1.19445e-06	9.88055e-07	2.93856e-06	5.25833e-07	1.00466e-06	1.12531e-07	1.97011e-05	0.000198131	5.40154e-07	0.000188021	6.42132e-07	1.2602e-05	6.74438e-07	7.3594e-08	1.57466e-08	7.91092e-08
Brazil	8.54904e-05	0.000261707	1.44128e-05	6.98484e-06	0.00289038	0.00131306	0.000177722	5.8023e-05	6.86627e-05	0.00257333	6.45041e-06	2.6779e-06	2.29956e-05	2.2086e-05	1.00675e-05	0	0.000101561	1.87022e-05	2.07196e-06	4.41528e-06	2.86729e-05	0.00357757	0.000454007	0.00416728	0.00619863	0.000320478	5.76678e-05	2.38527e-05	9.72491e-05	0.000363441	0.000311441	0.0011036	2.44566e-06	6.51968e-05	5.3931e-05	0.000160392	2.87018e-05	5.48369e-05	6.14223e-06	0.00107533	0.0108144	2.94833e-05	0.0102627	3.50496e-05	0.000687848	3.68125e-05	4.01696e-06	8.595e-07	4.31804e-06
Bulgaria	4.88821e-06	1.49646e-05	8.24108e-07	3.99387e-07	0.00016527	7.50794e-05	1.01621e-05	3.31779e-06	3.92615e-06	0.000147137	3.68836e-07	1.53127e-07	1.31482e-06	1.26286e-06	5.75657e-07	0.000108366	0	1.06938e-06	1.18473e-07	2.5247e-07	1.63945e-06	0.000204558	2.59597e-05	0.000238282	0.000354426	1.83252e-05	3.29736e-06	1.36384e-06	5.56051e-06	2.07815e-05	1.78086e-05	6.31031e-05	1.39834e-07	3.72788e-06	3.08377e-06	9.17116e-06	1.64113e-06	3.1355e-06	3.51207e-07	6.14867e-05	0.000618353	1.68583e-06	0.000586825	2.00409e-06	3.93304e-05	2.10489e-06	2.2969e-07	4.91441e-08	2.46897e-07
Burkina Faso	1.39663e-06	4.27563e-06	2.35463e-07	1.1411e-07	4.72191e-05	2.14512e-05	2.90348e-06	9.47912e-07	1.12174e-06	4.20391e-05	1.05378e-07	4.3751e-08	3.75652e-07	3.60821e-07	1.64473e-07	3.09621e-05	1.65921e-06	0	3.38484e-08	7.2133e-08	4.68416e-07	5.84449e-05	7.41713e-06	6.8081e-05	0.000101266	5.23568e-06	9.42117e-07	3.89662e-07	1.58873e-06	5.93752e-06	5.08826e-06	1.80295e-05	3.9952e-08	1.0651e-06	8.81059e-07	2.6204e-06	4.68883e-07	8.95868e-07	1.00346e-07	1.75677e-05	0.000176676	4.81671e-07	0.000167661	5.72593e-07	1.12372e-05	6.0139e-07	6.56253e-08	1.40414e-08	7.05433e-08
Burundi	9.26775e-08	2.8371e-07	1.56247e-08	7.5721e-09	3.13351e-06	1.42346e-06	1.92664e-07	6.2901e-08	7.44355e-08	2.78958e-06	6.99261e-09	2.90326e-09	2.49273e-08	2.39437e-08	1.09141e-08	2.05455e-06	1.101e-07	2.02749e-08	0	4.78674e-09	3.1082e-08	3.87819e-06	4.92196e-07	4.51786e-06	6.71973e-06	3.47432e-07	6.25169e-08	2.58576e-08	1.05424e-07	3.94014e-07	3.37641e-07	1.19641e-06	2.65126e-09	7.06787e-08	5.84649e-08	1.73878e-07	3.11153e-08	5.94485e-08	6.65867e-09	1.16575e-06	1.17238e-05	3.19612e-08	1.11257e-05	3.7996e-08	7.45687e-07	3.99076e-08	4.35467e-09	9.3177e-10	4.68105e-09
Cabo Verde	1.25622e-07	3.84578e-07	2.11788e-08	1.02638e-08	4.24721e-06	1.92946e-06	2.61151e-07	8.52617e-08	1.00897e-07	3.78117e-06	9.47845e-09	3.93526e-09	3.37885e-08	3.24541e-08	1.47936e-08	2.78492e-06	1.4924e-07	2.74828e-08	3.04469e-09	0	4.21324e-08	5.257e-06	6.67133e-07	6.1238e-06	9.10833e-06	4.70925e-07	8.47399e-08	3.50496e-08	1.42901e-07	5.3407e-07	4.5767e-07	1.62168e-06	3.59355e-09	9.58014e-08	7.92491e-08	2.35685e-07	4.21746e-08	8.05813e-08	9.02573e-09	1.58014e-06	1.58911e-05	4.33247e-08	1.50805e-05	5.1502e-08	1.01075e-06	5.40931e-08	5.90266e-09	1.26297e-09	6.34517e-09
Cambodia	1.92442e-06	5.89134e-06	3.2443e-07	1.5723e-07	6.50636e-05	2.95566e-05	4.00053e-06	1.30611e-06	1.54564e-06	5.79254e-05	1.45201e-07	6.02833e-08	5.17618e-07	4.97169e-07	2.26626e-07	4.26608e-05	2.28624e-06	4.20991e-07	4.66396e-08	9.93916e-08	0	8.05302e-05	1.022e-05	9.38098e-05	0.000139532	7.21419e-06	1.29814e-06	5.36912e-07	2.1891e-06	8.18135e-06	7.01081e-06	2.48429e-05	5.50501e-08	1.46759e-06	1.21399e-06	3.61043e-06	6.46085e-07	1.23442e-06	1.38265e-07	2.42057e-05	0.000243433	6.63669e-07	0.000231022	7.88983e-07	1.54837e-05	8.2866e-07	9.04239e-08	1.93477e-08	9.72002e-08
Canada	0.000323209	0.000989498	5.44928e-05	2.64082e-05	0.0109279	0.00496436	0.000671929	0.000219372	0.000259597	0.00972912	2.43878e-05	1.0125e-05	8.6938e-05	8.35032e-05	3.80626e-05	0.00716535	0.000383978	7.07098e-05	7.83366e-06	1.66938e-05	0.000108404	0	0.00171653	0.0157561	0.0234352	0.00121171	0.000218033	9.01796e-05	0.000367681	0.00137412	0.00117754	0.00417261	9.24621e-06	0.000246497	0.000203901	0.000606408	0.000108515	0.000207329	2.32221e-05	0.00406559	0.0408868	0.00011147	0.0388019	0.000132514	0.00260064	0.000139179	1.51875e-05	3.24963e-06	1.63256e-05
Chile	3.85555e-05	0.000118033	6.50014e-06	3.15016e-06	0.00130356	0.000592198	8.01528e-05	2.61684e-05	3.09665e-05	0.00116055	2.90903e-06	1.2078e-06	1.03706e-05	9.9607e-06	4.54051e-06	0.000854726	4.58047e-05	8.43469e-06	9.34457e-07	1.99134e-06	1.2931e-05	0.00161345	0	0.00187948	0.00279558	0.000144539	2.60086e-05	1.07573e-05	4.38598e-05	0.000163913	0.000140465	0.000497724	1.10296e-06	2.94034e-05	2.43234e-05	7.23373e-05	1.29443e-05	2.47319e-05	2.77027e-06	0.00048498	0.00487733	1.32969e-05	0.00462843	1.58072e-05	0.00031022	1.66023e-05	1.81167e-06	3.87642e-07	1.94742e-06
China, P.R.: Hong Kong	0.000465796	0.00142599	7.85319e-05	3.80581e-05	0.0157488	0.00715447	0.000968361	0.000316148	0.00037412	0.014021	3.51451e-05	1.45916e-05	0.000125291	0.00012034	5.48547e-05	0.0103264	0.000553387	0.000101903	1.12893e-05	2.40591e-05	0.000156225	0.0194927	0.00247386	0	0.033773	0.00174622	0.000314217	0.000129963	0.000529874	0.00198031	0.001697	0.00601323	1.33251e-05	0.000355225	0.000293856	0.000873931	0.000156384	0.000298785	3.34666e-05	0.00585914	0.0589245	0.000160645	0.0559182	0.000190972	0.00374786	0.000200577	2.18875e-05	4.68305e-06	2.35285e-05
China, P.R.: Mainland	0.000718044	0.00219821	0.000121057	5.86669e-05	0.0242767	0.0110287	0.00149273	0.000487355	0.000576722	0.0216137	5.41775e-05	2.24938e-05	0.000193139	0.000185506	8.456e-05	0.0159182	0.000853038	0.000157086	1.74029e-05	3.70856e-05	0.000240814	0.0300495	0.00381336	0.035003	0	0.00269189	0.00048438	0.000200342	0.000816825	0.00305269	0.00261596	0.00926952	2.05411e-05	0.000547592	0.000452985	0.00134719	0.00024108	0.000460601	5.15908e-05	0.00903217	0.0908346	0.00024763	0.0861986	0.000294389	0.00577744	0.000309199	3.37396e-05	7.21908e-06	3.62686e-05
Colombia	1.62088e-05	4.96214e-05	2.73274e-06	1.3243e-06	0.000548014	0.000248962	3.36952e-05	1.10011e-05	1.30185e-05	0.000487888	1.22298e-06	5.0776e-07	4.35978e-06	4.18748e-06	1.90881e-06	0.000359333	1.9256e-05	3.54604e-06	3.92837e-07	8.37163e-07	5.43618e-06	0.000678301	8.6081e-05	0.000790137	0.00117525	0	1.09339e-05	4.5223e-06	1.84382e-05	6.89092e-05	5.9051e-05	0.000209243	4.63687e-07	1.23611e-05	1.02251e-05	3.04092e-05	5.44173e-06	1.03972e-05	1.16457e-06	0.000203883	0.00205042	5.59004e-06	0.0019458	6.64535e-06	0.000130416	6.97951e-06	7.61629e-07	1.62959e-07	8.1869e-07
Costa Rica	2.73141e-06	8.36186e-06	4.6049e-07	2.23162e-07	9.23489e-05	4.19525e-05	5.67819e-06	1.85384e-06	2.19379e-06	8.22154e-05	2.06088e-07	8.55636e-08	7.34674e-07	7.05655e-07	3.21655e-07	6.0552e-05	3.24497e-06	5.97549e-07	6.61982e-08	1.41071e-07	9.16073e-07	0.000114301	1.45057e-05	0.000133147	0.000198044	1.02396e-05	0	7.62073e-07	3.10708e-06	1.16122e-05	9.95093e-06	3.52606e-05	7.81367e-08	2.08302e-06	1.72308e-06	5.12445e-06	9.17005e-07	1.75206e-06	1.96245e-07	3.43569e-05	0.000345523	9.41984e-07	0.000327894	1.11983e-06	2.19767e-05	1.17614e-06	1.28344e-07	2.74606e-08	1.3796e-07
Cote d'Ivoire	2.34175e-06	7.16912e-06	3.94813e-07	1.91334e-07	7.91758e-05	3.59688e-05	4.86845e-06	1.58942e-06	1.8809e-06	7.049e-05	1.76696e-07	7.33586e-08	6.29899e-07	6.05009e-07	2.75783e-07	5.1915e-05	2.78203e-06	5.12312e-07	5.67575e-08	1.20951e-07	7.85408e-07	9.79995e-05	1.24368e-05	0.000114157	0.000169797	8.77906e-06	1.57972e-06	0	2.66391e-06	9.95582e-06	8.53172e-06	3.02316e-05	6.69908e-08	1.78592e-06	1.47732e-06	4.39353e-06	7.8623e-07	1.50216e-06	1.68256e-07	2.94567e-05	0.000296232	8.07633e-07	0.000281134	9.60101e-07	1.88421e-05	1.00839e-06	1.10038e-07	2.3544e-08	1.18284e-07
Croatia	3.8238e-06	1.17061e-05	6.44664e-07	3.12418e-07	0.000129284	5.87313e-05	7.94933e-06	2.59531e-06	3.07112e-06	0.0001151	2.88506e-07	1.19785e-07	1.02853e-06	9.87877e-07	4.50321e-07	8.47688e-05	4.54273e-06	8.36542e-07	9.26752e-08	1.97496e-07	1.28247e-06	0.000160017	2.03073e-05	0.000186403	0.000277249	1.43349e-05	2.57954e-06	1.06688e-06	0	1.62566e-05	1.39308e-05	4.93639e-05	1.09387e-07	2.91614e-06	2.41235e-06	7.17423e-06	1.28378e-06	2.45276e-06	2.7474e-07	4.80983e-05	0.000483714	1.31875e-06	0.000459047	1.56771e-06	3.07667e-05	1.64655e-06	1.79675e-07	3.84445e-08	1.93139e-07
Cyprus	2.95855e-05	9.05748e-05	4.98812e-06	2.41724e-06	0.00100031	0.000454428	6.15067e-05	2.00806e-05	2.37638e-05	0.000890562	2.23229e-06	9.26819e-07	7.95799e-06	7.6436e-06	3.48431e-06	0.000655898	3.51495e-05	6.47261e-06	7.17067e-07	1.5281e-06	9.92296e-06	0.0012381	0.000157126	0.00144226	0.00214521	0.000110915	1.9958e-05	8.25485e-06	3.36553e-05	0	0.000107789	0.000381936	8.46378e-07	2.25627e-05	1.86645e-05	5.55097e-05	9.93317e-06	1.89784e-05	2.12574e-06	0.000372166	0.00374276	1.02036e-05	0.00355181	1.21299e-05	0.00023806	1.27401e-05	1.39022e-06	2.97453e-07	1.49439e-06
Czech Republic	2.06701e-05	6.32785e-05	3.48476e-06	1.6888e-06	0.000698839	0.00031748	4.29694e-05	1.4029e-05	1.66016e-05	0.000622172	1.55958e-06	6.47505e-07	5.55985e-06	5.34004e-06	2.43411e-06	0.000458225	2.45565e-05	4.52186e-06	5.00966e-07	1.06756e-06	6.93244e-06	0.000864984	0.000109772	0.00100759	0.0014987	7.74884e-05	1.39432e-05	5.767e-06	2.3513e-05	8.7875e-05	0	0.000266835	5.91288e-07	1.57634e-05	1.30396e-05	3.87797e-05	6.93954e-06	1.32587e-05	1.48511e-06	0.000259997	0.00261484	7.12849e-06	0.00248141	8.47443e-06	0.000166309	8.90051e-06	9.71247e-07	2.07811e-07	1.04403e-06
Denmark	0.000115817	0.000354559	1.95257e-05	9.46269e-06	0.00391572	0.00177886	0.000240769	7.86074e-05	9.30216e-05	0.00348609	8.73865e-06	3.62797e-06	3.1153e-05	2.99207e-05	1.36391e-05	0.00256755	0.000137592	2.5338e-05	2.8069e-06	5.9817e-06	3.88441e-05	0.00484669	0.000615067	0.00564577	0.00839761	0.000434179	7.81256e-05	3.23142e-05	0.000131748	0.000492373	0.000421945	0	3.31313e-06	8.83257e-05	7.30633e-05	0.000217292	3.88841e-05	7.42912e-05	8.32123e-06	0.00145683	0.0146509	3.99432e-05	0.0139035	4.74833e-05	0.000931859	4.98701e-05	5.44217e-06	1.16441e-06	5.84982e-06
Djibouti	1.62586e-07	4.97724e-07	2.74096e-08	1.32836e-08	5.49701e-06	2.49717e-06	3.37996e-07	1.10349e-07	1.30585e-07	4.89376e-06	1.22674e-08	5.09314e-09	4.3731e-08	4.20036e-08	1.91465e-08	3.60421e-06	1.9315e-07	3.55692e-08	3.94036e-09	8.39717e-09	5.45283e-08	6.80366e-06	8.63452e-07	7.92558e-06	1.17885e-05	6.09494e-07	1.09674e-07	4.53629e-08	1.84946e-07	6.91201e-07	5.92331e-07	2.09885e-06	0	1.2399e-07	1.02567e-07	3.05025e-07	5.45838e-08	1.0429e-07	1.16814e-08	2.04509e-06	2.05671e-05	5.60714e-08	1.95178e-05	6.66578e-08	1.30816e-06	7.00082e-08	7.6396e-09	1.63458e-09	8.21199e-09
Dominican Republic	1.53807e-06	4.70859e-06	2.59309e-07	1.25664e-07	5.20016e-05	2.3624e-05	3.19745e-06	1.0439e-06	1.23533e-06	4.62954e-05	1.16051e-07	4.81805e-08	4.13708e-07	3.97345e-07	1.81127e-07	3.40971e-05	1.82722e-06	3.36486e-07	3.72766e-08	7.94378e-08	5.15842e-07	6.43642e-05	8.16825e-06	7.49772e-05	0.000111521	5.76589e-06	1.03752e-06	4.29139e-07	1.74962e-06	6.53878e-06	5.60337e-06	1.98552e-05	4.39996e-08	0	9.70292e-07	2.88572e-06	5.16375e-07	9.86589e-07	1.10506e-07	1.93468e-05	0.000194567	5.30429e-07	0.00018464	6.30587e-07	1.23753e-05	6.62293e-07	7.22707e-08	1.54633e-08	7.7686e-08
Ecuador	3.64751e-06	1.11663e-05	6.14934e-07	2.98008e-07	0.000123322	5.60226e-05	7.58276e-06	2.47563e-06	2.92968e-06	0.000109792	2.75206e-07	1.14261e-07	9.81105e-07	9.42317e-07	4.29539e-07	8.0861e-05	4.33336e-06	7.97953e-07	8.84034e-08	1.88388e-07	1.22332e-06	0.000152639	1.9371e-05	0.000177806	0.00026446	1.36739e-05	2.46053e-06	1.0177e-06	4.14929e-06	1.5507e-05	1.32885e-05	4.70859e-05	1.04343e-07	2.78159e-06	0	6.8434e-06	1.22458e-06	2.33975e-06	2.62062e-07	4.58802e-05	0.000461422	1.25793e-06	0.000437865	1.49542e-06	2.93479e-05	1.57064e-06	1.71391e-07	3.66704e-08	1.84234e-07
Egypt	5.10491e-06	1.56276e-05	8.60632e-07	4.17083e-07	0.000172593	7.84054e-05	1.06124e-05	3.46477e-06	4.1e-06	0.000153658	3.85177e-07	1.59913e-07	1.37308e-06	1.31881e-06	6.01168e-07	0.000113166	6.06452e-06	1.11677e-06	1.23722e-07	2.6366e-07	1.71207e-06	0.000213622	2.71098e-05	0.000248851	0.000370124	1.91372e-05	3.44346e-06	1.42428e-06	5.80697e-06	2.17023e-05	1.85977e-05	6.58984e-05	1.46031e-07	3.89307e-06	3.22032e-06	0	1.71385e-06	3.2745e-06	3.66771e-07	6.4211e-05	0.000645751	1.76052e-06	0.000612824	2.0929e-06	4.10733e-05	2.19814e-06	2.39859e-07	5.13222e-08	2.57843e-07
El Salvador	9.62277e-07	2.94589e-06	1.62231e-07	7.86208e-08	3.2534e-05	1.47799e-05	2.00044e-06	6.53101e-07	7.72864e-07	2.89638e-05	7.2606e-08	3.01428e-08	2.5882e-07	2.48607e-07	1.13322e-07	2.13324e-05	1.14319e-06	2.10513e-07	2.3322e-08	4.96991e-08	3.22743e-07	4.02695e-05	5.11046e-06	4.69082e-05	6.97706e-05	3.60732e-06	6.49126e-07	2.68478e-07	1.09463e-06	4.0909e-06	3.50563e-06	1.24221e-05	2.75273e-08	7.33853e-07	6.07052e-07	1.80537e-06	0	6.17265e-07	6.91379e-08	1.2104e-05	0.000121728	3.31868e-07	0.000115518	3.94525e-07	7.7424e-06	4.14352e-07	4.52164e-08	9.6745e-09	4.86045e-08
Estonia	3.74697e-06	1.14707e-05	6.31697e-07	3.06135e-07	0.000126684	5.75501e-05	7.78925e-06	2.54313e-06	3.00939e-06	0.000112784	2.82711e-07	1.17374e-07	1.00784e-06	9.68006e-07	4.4124e-07	8.30636e-05	4.45125e-06	8.19712e-07	9.08124e-08	1.93521e-07	1.25667e-06	0.000156797	1.98988e-05	0.000182651	0.000271676	1.40465e-05	2.52759e-06	1.04543e-06	4.26231e-06	1.59295e-05	1.36506e-05	4.83692e-05	1.07187e-07	2.85752e-06	2.36373e-06	7.02991e-06	1.25795e-06	0	2.69211e-07	4.71303e-05	0.000473989	1.29221e-06	0.00044981	1.53618e-06	3.01472e-05	1.61342e-06	1.76061e-07	3.76696e-08	1.89254e-07
Fiji	1.78829e-07	5.47459e-07	3.01494e-08	1.46109e-08	6.04609e-06	2.74673e-06	3.71767e-07	1.21375e-07	1.43631e-07	5.38289e-06	1.3493e-08	5.60203e-09	4.81005e-08	4.62e-08	2.10595e-08	3.96434e-06	2.12449e-07	3.91217e-08	4.33424e-09	9.23622e-09	5.99769e-08	7.48351e-06	9.4971e-07	8.71756e-06	1.29663e-05	6.70397e-07	1.20633e-07	4.98945e-08	2.03428e-07	7.60274e-07	6.51502e-07	2.30867e-06	5.11579e-09	1.3638e-07	1.12813e-07	3.35509e-07	6.00391e-08	1.14712e-07	0	2.24938e-06	2.26226e-05	6.16732e-08	2.14678e-05	7.33165e-08	1.43886e-06	7.70044e-08	8.40294e-09	1.79791e-09	9.03262e-09
Finland	9.66007e-05	0.000295721	1.62861e-05	7.89249e-06	0.00326606	0.00148371	0.000200819	6.55632e-05	7.75861e-05	0.0029077	7.28879e-06	3.02604e-06	2.59841e-05	2.49561e-05	1.13759e-05	0.0021415	0.000114761	2.1133e-05	2.3413e-06	4.98923e-06	3.23986e-05	0.0040425	0.000513022	0.00470903	0.00700415	0.000362131	6.51635e-05	2.69522e-05	0.000109887	0.000410689	0.000351939	0.00124703	2.76338e-06	7.36695e-05	6.09405e-05	0.000181238	3.24319e-05	6.19641e-05	6.94065e-06	0	0.0122201	3.33156e-05	0.0115966	3.96057e-05	0.000777238	4.15973e-05	4.53918e-06	9.71203e-07	4.87933e-06
France	0.000884855	0.00270876	0.000149177	7.22951e-05	0.0299163	0.0135904	0.00183947	0.000600546	0.000710695	0.0266347	6.67644e-05	2.77182e-05	0.000237994	0.000228602	0.000104203	0.0196159	0.0010512	0.000193574	2.14454e-05	4.57004e-05	0.000296765	0.0370279	0.00469926	0.0431337	0.0641577	0.00331713	0.000596883	0.000246875	0.00100655	0.00376185	0.00322365	0.0114228	2.53114e-05	0.000674793	0.000558205	0.00166012	0.000297076	0.000567597	6.35738e-05	0.0111301	0	0.000305158	0.106223	0.000362774	0.00711939	0.000381025	4.15773e-05	8.89607e-06	4.46924e-05
Georgia	7.35563e-07	2.25183e-06	1.24008e-07	6.00968e-08	2.48696e-05	1.12975e-05	1.52912e-06	4.99234e-07	5.90777e-07	2.21404e-05	5.54986e-08	2.30423e-08	1.97846e-07	1.90026e-07	8.66205e-08	1.63063e-05	8.73843e-07	1.60914e-07	1.7827e-08	3.79893e-08	2.46697e-07	3.078e-05	3.90639e-06	3.58556e-05	5.33316e-05	2.75739e-06	4.9617e-07	2.05224e-07	8.36719e-07	3.12707e-06	2.67968e-06	9.49533e-06	2.10415e-08	5.60936e-07	4.6402e-07	1.38e-06	2.46942e-07	4.71813e-07	5.28475e-08	9.2522e-06	9.30482e-05	0	8.83013e-05	3.01561e-07	5.9182e-06	3.16726e-07	3.45634e-08	7.39515e-09	3.71522e-08
Germany	0.00103557	0.00317014	0.000174589	8.46089e-05	0.0350119	0.0159055	0.0021528	0.000702858	0.000831746	0.0311708	7.81345e-05	3.24408e-05	0.000278536	0.000267546	0.000121952	0.0229579	0.00123024	0.000226559	2.50982e-05	5.34848e-05	0.000347321	0.0433358	0.00549968	0.0504807	0.075086	0.00388219	0.000698572	0.000288927	0.001178	0.00440263	0.00377273	0.0133684	2.96232e-05	0.000789738	0.000653278	0.00194289	0.000347676	0.000664269	7.44044e-05	0.013026	0.131	0.000357135	0	0.000424565	0.00833211	0.000445925	4.86601e-05	1.04114e-05	5.23058e-05
Ghana	8.47244e-07	2.59375e-06	1.42836e-07	6.92222e-08	2.86441e-05	1.30129e-05	1.7613e-06	5.75035e-07	6.80477e-07	2.55023e-05	6.39246e-08	2.65392e-08	2.27891e-07	2.18879e-07	9.97735e-08	1.87822e-05	1.00651e-06	1.85346e-07	2.05338e-08	4.37576e-08	2.84154e-07	3.54537e-05	4.49943e-06	4.12998e-05	6.14312e-05	3.17614e-06	5.71527e-07	2.36395e-07	9.63765e-07	3.60199e-06	3.08666e-06	1.09372e-05	2.42368e-08	6.46129e-07	5.3447e-07	1.58953e-06	2.84442e-07	5.43462e-07	6.08717e-08	1.0657e-05	0.000107176	2.92191e-07	0.000101707	0	6.81676e-06	3.64817e-07	3.98099e-08	8.51795e-09	4.2794e-08
Greece	3.07023e-05	9.39941e-05	5.1764e-06	2.50849e-06	0.00103808	0.000471569	6.38291e-05	2.08386e-05	2.46608e-05	0.000924177	2.31666e-06	9.61789e-07	8.2584e-06	7.93201e-06	3.61576e-06	0.000680655	3.64751e-05	6.71685e-06	7.44133e-07	1.58576e-06	1.02975e-05	0.00128484	0.000163056	0.0014967	0.00222629	0.000115102	2.07114e-05	8.56635e-06	3.49253e-05	0.000130529	0.000111856	0.000396345	8.78305e-07	2.34153e-05	1.9369e-05	5.76034e-05	1.0308e-05	1.96947e-05	2.20598e-06	0.000386199	0.00388397	1.05888e-05	0.00368592	1.25878e-05	0	1.3221e-05	1.44271e-06	3.08688e-07	1.55081e-06
Guatemala	1.79054e-06	5.48147e-06	3.01872e-07	1.46293e-07	6.05386e-05	2.75006e-05	3.72233e-06	1.21526e-06	1.43811e-06	5.38955e-05	1.35098e-07	5.60892e-08	4.81605e-07	4.62577e-07	2.10859e-07	3.96945e-05	2.12716e-06	3.91705e-07	4.33957e-08	9.24776e-08	6.00524e-07	7.49284e-05	9.50909e-06	8.72844e-05	0.000129825	6.7124e-06	1.20784e-06	4.99567e-07	2.03681e-06	7.61229e-06	6.52324e-06	2.31155e-05	5.12201e-08	1.36551e-06	1.12955e-06	3.35931e-06	6.01146e-07	1.14854e-06	1.28646e-07	2.25227e-05	0.000226493	6.17509e-07	0.000214947	7.34097e-07	1.44066e-05	0	8.41338e-08	1.80017e-08	9.04394e-08
Guinea	1.69857e-07	5.19994e-07	2.86374e-08	1.38778e-08	5.7428e-06	2.60885e-06	3.53116e-07	1.15285e-07	1.36424e-07	5.11268e-06	1.2816e-08	5.32094e-09	4.56871e-08	4.3882e-08	2.00031e-08	3.76563e-06	2.0179e-07	3.71589e-08	4.11665e-09	8.77284e-09	5.69684e-08	7.10806e-06	9.02063e-07	8.28016e-06	1.23158e-05	6.36759e-07	1.14581e-07	4.73923e-08	1.93221e-07	7.2213e-07	6.18819e-07	2.19272e-06	4.85912e-09	1.29537e-07	1.07154e-07	3.18679e-07	5.70261e-08	1.08957e-07	1.22039e-08	2.13657e-06	2.14869e-05	5.85803e-08	2.03908e-05	6.96396e-08	1.36666e-06	7.31411e-08	0	1.7077e-09	8.57945e-09
Guinea-Bissau	4.65619e-08	1.42543e-07	7.84986e-09	3.80426e-09	1.57426e-06	7.15158e-07	9.67961e-08	3.16015e-08	3.73965e-08	1.40154e-06	3.51318e-09	1.45858e-09	1.2524e-08	1.20291e-08	5.48325e-09	1.03222e-06	5.53165e-08	1.01863e-08	1.12849e-09	2.4048e-09	1.56162e-08	1.94849e-06	2.47275e-07	2.26981e-06	3.37596e-06	1.74553e-07	3.14083e-08	1.29912e-08	5.29652e-08	1.97951e-07	1.69633e-07	6.01079e-07	1.33198e-09	3.55092e-08	2.93723e-08	8.73576e-08	1.56322e-08	2.98674e-08	3.34532e-09	5.85692e-07	5.89001e-06	1.60581e-08	5.5896e-06	1.90897e-08	3.74631e-07	2.00497e-08	2.18786e-09	0	2.35174e-09
Haiti	3.18746e-07	9.75799e-07	5.37379e-08	2.60419e-08	1.07769e-05	4.89576e-06	6.62648e-07	2.16339e-07	2.56023e-07	9.59457e-06	2.40503e-08	9.98512e-09	8.57368e-08	8.23486e-08	3.75364e-08	7.06632e-06	3.78672e-07	6.97329e-08	7.7253e-09	1.64628e-08	1.06905e-07	1.33389e-05	1.6928e-06	1.55383e-05	2.31111e-05	1.19494e-06	2.1502e-07	8.8934e-08	3.62597e-07	1.35511e-06	1.16126e-06	4.11488e-06	9.11832e-09	2.43078e-07	2.01084e-07	5.98037e-07	1.07014e-07	2.04463e-07	2.29024e-08	4.00941e-06	4.03228e-05	1.09929e-07	3.82646e-05	1.30682e-07	2.56467e-06	1.37254e-07	1.49775e-08	3.20456e-09	0
Honduras	8.46133e-07	2.5902e-06	1.4265e-07	6.91312e-08	2.86063e-05	1.29958e-05	1.75899e-06	5.7428e-07	6.79589e-07	2.5469e-05	6.38424e-08	2.65059e-08	2.27581e-07	2.18593e-07	9.96425e-08	1.87575e-05	1.0052e-06	1.85104e-07	2.05069e-08	4.36999e-08	2.83776e-07	3.54071e-05	4.49344e-06	4.12465e-05	6.13491e-05	3.17192e-06	5.70772e-07	2.36084e-07	9.62499e-07	3.5971e-06	3.08266e-06	1.09228e-05	2.42057e-08	6.45263e-07	5.33782e-07	1.58747e-06	2.84065e-07	5.42752e-07	6.07918e-08	1.0643e-05	0.000107034	2.91814e-07	0.000101574	3.46899e-07	6.80788e-06	3.64351e-07	3.97589e-08	8.50685e-09	4.27363e-08
Hungary	3.30514e-05	0.000101183	5.57228e-06	2.70055e-06	0.00111748	0.000507649	6.87116e-05	2.24339e-05	2.65459e-05	0.000994893	2.49384e-06	1.03537e-06	8.8903e-06	8.53882e-06	3.8924e-06	0.000732721	3.9266e-05	7.23062e-06	8.01061e-07	1.70708e-06	1.10853e-05	0.00138313	0.00017553	0.0016112	0.00239659	0.000123908	2.22962e-05	9.22179e-06	3.75985e-05	0.000140516	0.000120413	0.000426675	9.45514e-07	2.5207e-05	2.08508e-05	6.20107e-05	1.10966e-05	2.12014e-05	2.37483e-06	0.000415751	0.00418104	1.13988e-05	0.00396789	1.35509e-05	0.000265925	1.42323e-05	1.55308e-06	3.3229e-07	1.66944e-06
Iceland	4.57981e-06	1.40207e-05	7.72131e-07	3.74187e-07	0.000154846	7.03435e-05	9.52108e-06	3.10842e-06	3.67837e-06	0.000137856	3.45567e-07	1.43467e-07	1.23189e-06	1.1832e-06	5.39333e-07	0.00010153	5.44084e-06	1.00193e-06	1.10999e-07	2.36551e-07	1.53602e-06	0.000191656	2.43234e-05	0.000223251	0.000332068	1.71693e-05	3.08954e-06	1.27783e-06	5.20993e-06	1.94707e-05	1.66853e-05	5.91221e-05	1.31015e-07	3.49275e-06	2.88927e-06	8.59255e-06	1.5376e-06	2.93768e-06	3.29048e-07	5.76079e-05	0.000579365	1.57948e-06	0.00054979	1.87768e-06	3.68503e-05	1.97211e-06	2.152e-07	4.60445e-08	2.31333e-07
India	5.4979e-05	0.000168312	9.26908e-06	4.49211e-06	0.00185886	0.000844446	0.000114296	3.73143e-05	4.41573e-05	0.00165492	4.1484e-06	1.72226e-06	1.47883e-05	1.42039e-05	6.47461e-06	0.00121883	6.53167e-05	1.20278e-05	1.33251e-06	2.83954e-06	1.84394e-05	0.00230067	0.000291991	0.00268012	0.00398632	0.00020611	3.70879e-05	1.53398e-05	6.25414e-05	0.000233731	0.0002003	0.00070974	1.57279e-06	4.19281e-05	3.46833e-05	0.000103151	1.84584e-05	3.52672e-05	3.95013e-06	0.000691578	0.00695486	1.89611e-05	0.00660006	2.25405e-05	0.000442372	2.3675e-05	2.58332e-06	5.52765e-07	2.77693e-06
Indonesia	2.25183e-05	6.89358e-05	3.79649e-06	1.83983e-06	0.00076134	0.000345856	4.68128e-05	1.52834e-05	1.80863e-05	0.000677813	1.69906e-06	7.05411e-07	6.05697e-06	5.81762e-06	2.65192e-06	0.000499212	2.67524e-05	4.9264e-06	5.45771e-07	1.16304e-06	7.55234e-06	0.000942339	0.00011959	0.00109772	0.00163274	8.44179e-05	1.51902e-05	6.28278e-06	2.56156e-05	9.57326e-05	8.20378e-05	0.000290704	6.44175e-07	1.71731e-05	1.42057e-05	4.22478e-05	7.56011e-06	1.44446e-05	1.61791e-06	0.000283243	0.00284864	7.76594e-06	0.00270321	9.23222e-06	0.000181183	9.69649e-06	1.05811e-06	2.26404e-07	1.13739e-06
Iraq	1.10091e-05	3.37019e-05	1.85606e-06	8.99487e-07	0.000372211	0.000169091	2.28868e-05	7.47197e-06	8.84234e-06	0.000331379	8.30658e-07	3.44879e-07	2.96121e-06	2.8442e-06	1.29648e-06	0.000244055	1.30789e-05	2.40836e-06	2.66813e-07	5.68596e-07	3.69236e-06	0.000460712	5.84671e-05	0.000536668	0.000798242	4.12709e-05	7.42645e-06	3.07156e-06	1.25234e-05	4.68039e-05	4.01075e-05	0.000142119	3.14927e-07	8.39583e-06	6.94509e-06	2.0655e-05	3.69613e-06	7.06188e-06	7.90981e-07	0.00013848	0.00139266	3.79671e-06	0.00132161	4.51364e-06	8.85788e-05	4.74056e-06	5.17307e-07	1.10684e-07	5.56074e-07
Ireland	0.000547748	0.00167684	9.23444e-05	4.47523e-05	0.0185193	0.00841293	0.0011387	0.000371767	0.00043993	0.0164875	4.13286e-05	1.71585e-05	0.000147332	0.000141508	6.45041e-05	0.0121428	0.000650725	0.000119829	1.32754e-05	2.8291e-05	0.000183705	0.0229224	0.00290903	0.0267013	0.0397145	0.00205342	0.000369502	0.000152825	0.000623082	0.00232865	0.00199551	0.00707098	1.56691e-05	0.000417727	0.000345545	0.00102766	0.000183896	0.000351362	3.93548e-05	0.00688981	0.0692911	0.000188903	0.0657541	0.000224561	0.00440707	0.000235862	2.57377e-05	5.50701e-06	2.76671e-05
Israel	3.73832e-05	0.000114445	6.30254e-06	3.05446e-06	0.00126395	0.000574191	7.77171e-05	2.53736e-05	3.00251e-05	0.00112527	2.82067e-06	1.17107e-06	1.00555e-05	9.65807e-06	4.40241e-06	0.000828748	4.44126e-05	8.17847e-06	9.06059e-07	1.93082e-06	1.2538e-05	0.00156442	0.000198537	0.00182238	0.00271054	0.000140147	2.52181e-05	1.04305e-05	4.25254e-05	0.000158933	0.000136195	0.000482604	1.06943e-06	2.85108e-05	2.3584e-05	7.01392e-05	1.25511e-05	2.39792e-05	2.68589e-06	0.000470237	0.00472901	1.28928e-05	0.00448789	1.53269e-05	0.000300784	1.60976e-05	1.75661e-06	3.75852e-07	1.88825e-06
Italy	0.000306312	0.000937743	5.16419e-05	2.50272e-05	0.0103566	0.00470481	0.000636804	0.000207902	0.000246031	0.00922023	2.31133e-05	9.59568e-06	8.2393e-05	7.91359e-05	3.60732e-05	0.00679078	0.000363907	6.7013e-05	7.42401e-06	1.58207e-05	0.000102735	0.0128187	0.00162677	0.0149322	0.0222096	0.00114834	0.000206634	8.54659e-05	0.000348454	0.00130227	0.00111597	0.00395435	8.76285e-06	0.000233598	0.000193239	0.000574702	0.00010284	0.00019649	2.20085e-05	0.00385311	0.0387486	0.000105642	0.0367726	0.000125587	0.00246453	0.000131901	1.43935e-05	3.07978e-06	1.54719e-05
Jamaica	7.80124e-07	2.38815e-06	1.31524e-07	6.37381e-08	2.63771e-05	1.19823e-05	1.62179e-06	5.29474e-07	6.2659e-07	2.34819e-05	5.88623e-08	2.44388e-08	2.09838e-07	2.01543e-07	9.18715e-08	1.72946e-05	9.26797e-07	1.70668e-07	1.89076e-08	4.02917e-08	2.6164e-07	3.26473e-05	4.14308e-06	3.80293e-05	5.65643e-05	2.92458e-06	5.26255e-07	2.17662e-07	8.87431e-07	3.31668e-06	2.8422e-06	1.00708e-05	2.23162e-08	5.94951e-07	4.92151e-07	1.46364e-06	2.61906e-07	5.00411e-07	5.60514e-08	9.81305e-06	9.86878e-05	2.69056e-07	9.36522e-05	3.19834e-07	6.27678e-06	3.35931e-07	3.66571e-08	7.8432e-09	3.94036e-08
Japan	0.000871223	0.00266702	0.000146882	7.11805e-05	0.0294567	0.0133813	0.00181116	0.00059131	0.000699749	0.0262239	6.57364e-05	2.72919e-05	0.00023433	0.000225072	0.000102598	0.0193139	0.00103501	0.000190595	2.11153e-05	4.49966e-05	0.000292191	0.0364573	0.00462688	0.0424699	0.0631697	0.00326606	0.000587691	0.000243078	0.000991052	0.0037039	0.00317392	0.0112469	2.49228e-05	0.000664402	0.000549613	0.00163456	0.000292502	0.000558849	6.25969e-05	0.0109587	0.110209	0.000300473	0.104587	0.000357179	0.0070097	0.000375142	4.09379e-05	8.75908e-06	4.40041e-05
Jordan	2.9117e-06	8.91405e-06	4.90908e-07	2.37905e-07	9.8448e-05	4.47235e-05	6.0532e-06	1.97627e-06	2.33864e-06	8.76463e-05	2.19698e-07	9.12143e-08	7.8321e-07	7.52259e-07	3.42903e-07	6.45507e-05	3.45922e-06	6.37003e-07	7.05722e-08	1.5039e-07	9.76576e-07	0.00012185	1.54637e-05	0.000141941	0.000211124	1.09159e-05	1.96421e-06	8.12407e-07	3.31224e-06	1.2379e-05	1.06081e-05	3.75896e-05	8.32967e-08	2.22052e-06	1.8369e-06	5.46304e-06	9.77575e-07	1.86778e-06	2.09208e-07	3.6626e-05	0.000368347	1.0042e-06	0.000349542	1.19379e-06	2.34286e-05	1.25382e-06	1.36819e-07	2.92746e-08	1.47073e-07
Kazakhstan	1.98239e-05	6.06874e-05	3.34221e-06	1.61969e-06	0.000670241	0.000304469	4.1211e-05	1.34548e-05	1.59222e-05	0.000596705	1.49575e-06	6.20995e-07	5.33227e-06	5.12134e-06	2.33464e-06	0.000439464	2.35507e-05	4.33691e-06	4.8045e-07	1.02387e-06	6.64868e-06	0.00082957	0.00010528	0.000966362	0.00143738	7.43178e-05	1.33726e-05	5.53098e-06	2.25516e-05	8.42781e-05	7.22219e-05	0.000255912	5.67086e-07	1.51182e-05	1.25058e-05	3.71922e-05	6.65557e-06	1.27161e-05	1.42432e-06	0.000249362	0.00250783	6.83674e-06	0.00237972	8.1274e-06	0.000159502	8.53616e-06	9.31504e-07	1.99305e-07	1.00129e-06
Kiribati	8.69202e-08	2.66081e-07	1.4654e-08	7.10162e-09	2.93879e-06	1.33502e-06	1.80695e-07	5.89933e-08	6.98106e-08	2.6164e-06	6.55832e-09	2.72275e-09	2.33797e-08	2.24561e-08	1.0236e-08	1.92689e-06	1.03259e-07	1.90151e-08	2.10662e-09	4.48922e-09	2.91525e-08	3.63729e-06	4.616e-07	4.23699e-06	6.30232e-06	3.25851e-07	5.86336e-08	2.42501e-08	9.88743e-08	3.69524e-07	3.16659e-07	1.12207e-06	2.48651e-09	6.6287e-08	5.48325e-08	1.63074e-07	2.91814e-08	5.57539e-08	6.24503e-09	1.09332e-06	1.09954e-05	2.99762e-08	1.04343e-05	3.56358e-08	6.99349e-07	3.74276e-08	4.08424e-09	8.73865e-10	4.3902e-09
Korea, Republic of	0.000120287	0.000368236	2.02793e-05	9.82793e-06	0.00406692	0.00184751	0.000250072	8.16404e-05	9.66118e-05	0.00362064	9.07591e-06	3.76807e-06	3.23542e-05	3.10753e-05	1.41655e-05	0.00266658	0.000142901	2.6315e-05	2.91525e-06	6.21262e-06	4.03428e-05	0.00503364	0.000638802	0.00586358	0.00872155	0.000450943	8.1143e-05	3.3562e-05	0.000136833	0.000511379	0.00043822	0.00155281	3.44102e-06	9.17338e-05	7.58831e-05	0.000225671	4.0385e-05	7.71576e-05	8.64251e-06	0.00151304	0.0152164	4.1484e-05	0.0144402	4.9315e-05	0.000967828	5.17951e-05	5.65199e-06	1.20933e-06	6.07562e-06
Kosovo, Republic of	5.65443e-07	1.73099e-06	9.53263e-08	4.61977e-08	1.91172e-05	8.6847e-06	1.17547e-06	3.83756e-07	4.5414e-07	1.70197e-05	4.2663e-08	1.77124e-08	1.52088e-07	1.46078e-07	6.65867e-08	1.25349e-05	6.71729e-07	1.23697e-07	1.37039e-08	2.92036e-08	1.89638e-07	2.36617e-05	3.00295e-06	2.75628e-05	4.09978e-05	2.11972e-06	3.81425e-07	1.57759e-07	6.43198e-07	2.40392e-06	2.05995e-06	7.29923e-06	1.61751e-08	4.31204e-07	3.56691e-07	1.06084e-06	1.89833e-07	3.62708e-07	4.06248e-08	7.11228e-06	7.15269e-05	1.95002e-07	6.78789e-05	2.31821e-07	4.54939e-06	2.43478e-07	2.65681e-08	5.68463e-09	2.85597e-08
Kuwait	1.93379e-05	5.91998e-05	3.26029e-06	1.57996e-06	0.000653811	0.000297009	4.02007e-05	1.31248e-05	1.55317e-05	0.000582073	1.45909e-06	6.05764e-07	5.20149e-06	4.99589e-06	2.27736e-06	0.000428695	2.29734e-05	4.23056e-06	4.68683e-07	9.98779e-07	6.48571e-06	0.000809232	0.000102698	0.000942672	0.00140214	7.24949e-05	1.30447e-05	5.39532e-06	2.19978e-05	8.22132e-05	7.04501e-05	0.000249628	5.53187e-07	1.47474e-05	1.21992e-05	3.62819e-05	6.49237e-06	1.24044e-05	1.3894e-06	0.000243234	0.00244632	6.66911e-06	0.00232154	7.92824e-06	0.000155592	8.32701e-06	9.08657e-07	1.9442e-07	9.76753e-07
Kyrgyz Republic	4.29872e-07	1.31599e-06	7.24727e-08	3.51229e-08	1.45338e-05	6.6025e-06	8.93648e-07	2.91769e-07	3.45256e-07	1.29395e-05	3.24341e-08	1.34661e-08	1.15626e-07	1.11057e-07	5.06228e-08	9.52974e-06	5.10691e-07	9.40429e-08	1.04185e-08	2.22023e-08	1.44173e-07	1.79891e-05	2.28291e-06	2.09552e-05	3.11685e-05	1.61154e-06	2.89971e-07	1.19938e-07	4.88998e-07	1.82755e-06	1.56609e-06	5.54941e-06	1.22973e-08	3.27827e-07	2.71187e-07	8.06501e-07	1.44322e-07	2.75739e-07	3.08866e-08	5.40731e-06	5.43795e-05	1.48252e-07	5.16042e-05	1.76241e-07	3.45878e-06	1.85104e-07	2.01992e-08	4.32181e-09	2.17127e-08
Latvia	3.90817e-06	1.19641e-05	6.58873e-07	3.19301e-07	0.000132132	6.00258e-05	8.12451e-06	2.65259e-06	3.13884e-06	0.000117636	2.94878e-07	1.22425e-07	1.0512e-06	1.00966e-06	4.60246e-07	8.66382e-05	4.64287e-06	8.5497e-07	9.47179e-08	2.01847e-07	1.31073e-06	0.000163545	2.07549e-05	0.00019051	0.000283377	1.46509e-05	2.63638e-06	1.09039e-06	4.4457e-06	1.66147e-05	1.42379e-05	5.04518e-05	1.11799e-07	2.98053e-06	2.46542e-06	7.33231e-06	1.31209e-06	2.50694e-06	2.80801e-07	4.91596e-05	0.000494372	1.34781e-06	0.000469149	1.60228e-06	3.14439e-05	1.68285e-06	1.83636e-07	3.92904e-08	1.97398e-07
Lesotho	1.51491e-07	4.63776e-07	2.55401e-08	1.23773e-08	5.12178e-06	2.32687e-06	3.14927e-07	1.02818e-07	1.21675e-07	4.56005e-06	1.14303e-08	4.74544e-09	4.07469e-08	3.91372e-08	1.78401e-08	3.35842e-06	1.79971e-07	3.31402e-08	3.67148e-09	7.82433e-09	5.08071e-08	6.33939e-06	8.04525e-07	7.38471e-06	1.0984e-05	5.67908e-07	1.02191e-07	4.22678e-08	1.72328e-07	6.44042e-07	5.51899e-07	1.95564e-06	4.33358e-09	1.15531e-07	9.55683e-08	2.8422e-07	5.08604e-08	9.71736e-08	1.08843e-08	1.90555e-06	1.91636e-05	5.22458e-08	1.8186e-05	6.21084e-08	1.21888e-06	6.52324e-08	7.11828e-09	1.52306e-09	7.65181e-09
Lithuania	2.69433e-06	8.24818e-06	4.54229e-07	2.20131e-07	9.10944e-05	4.13819e-05	5.60115e-06	1.82864e-06	2.16399e-06	8.10986e-05	2.03288e-07	8.44002e-08	7.24705e-07	6.96063e-07	3.17281e-07	5.97282e-05	3.20078e-06	5.89423e-07	6.5299e-08	1.39155e-07	9.03617e-07	0.000112749	1.43087e-05	0.00013134	0.000195355	1.01004e-05	1.81749e-06	7.51726e-07	3.0649e-06	1.14543e-05	9.81572e-06	3.4781e-05	7.70754e-08	2.05473e-06	1.69968e-06	5.05495e-06	9.04549e-07	1.72826e-06	1.93581e-07	3.38906e-05	0.000340838	9.29195e-07	0.000323431	1.10462e-06	2.16781e-05	1.16017e-06	1.26599e-07	2.70876e-08	1.36087e-07
Luxembourg	0.00118488	0.0036273	0.00019976	9.68072e-05	0.0400608	0.0181987	0.0024632	0.000804192	0.000951664	0.0356646	8.94003e-05	3.71167e-05	0.000318702	0.000306112	0.000139535	0.0262661	0.00140762	0.00025922	2.87173e-05	6.11959e-05	0.000397389	0.0495837	0.00629255	0.0577588	0.0859122	0.00444193	0.000799285	0.00033058	0.00134785	0.00503741	0.0043167	0.0152959	3.38951e-05	0.000903617	0.000747463	0.00222296	0.000397789	0.00076003	8.51307e-05	0.014904	0.149888	0.000408624	0.142239	0.000485779	0.00953352	0.000510202	5.56762e-05	1.19123e-05	5.98481e-05
Macedonia, FYR	6.28455e-07	1.92393e-06	1.05953e-07	5.13466e-08	2.12483e-05	9.65275e-06	1.30649e-06	4.26541e-07	5.04763e-07	1.89169e-05	4.74189e-08	1.96869e-08	1.69042e-07	1.62362e-07	7.40092e-08	1.39321e-05	7.4662e-07	1.37488e-07	1.52317e-08	3.24585e-08	2.10777e-07	2.62994e-05	3.33755e-06	3.06357e-05	4.55672e-05	2.35596e-06	4.23944e-07	1.75346e-07	7.14914e-07	2.67191e-06	2.28957e-06	8.11297e-06	1.79782e-08	4.79274e-07	3.96456e-07	1.17909e-06	2.10993e-07	4.0314e-07	4.51542e-08	7.90515e-06	7.95e-05	2.16741e-07	7.54435e-05	2.57666e-07	5.05651e-06	2.7061e-07	2.953e-08	6.3183e-09	3.17436e-08
Malawi	1.24958e-07	3.82535e-07	2.10669e-08	1.02094e-08	4.22478e-06	1.91927e-06	2.59775e-07	8.48109e-08	1.00364e-07	3.76141e-06	9.42827e-09	3.91439e-09	3.36109e-08	3.22831e-08	1.47155e-08	2.77027e-06	1.48451e-07	2.73363e-08	3.02849e-09	6.45396e-09	4.19081e-08	5.22925e-06	6.63625e-07	6.09139e-06	9.06037e-06	4.68438e-07	8.42936e-08	3.48653e-08	1.42146e-07	5.31251e-07	4.5525e-07	1.61311e-06	3.57468e-09	9.52952e-08	7.88295e-08	2.34441e-07	4.19525e-08	8.0155e-08	8.978e-09	1.57179e-06	1.58072e-05	4.3096e-08	1.50008e-05	5.12312e-08	1.00542e-06	5.38067e-08	5.87158e-09	1.25631e-09	6.31164e-09
Malaysia	4.63731e-05	0.000141968	7.81834e-06	3.78894e-06	0.00156791	0.000712272	9.64053e-05	3.14749e-05	3.72455e-05	0.00139588	3.49897e-06	1.4527e-06	1.24736e-05	1.19805e-05	5.46127e-06	0.00102806	5.50923e-05	1.01452e-05	1.12394e-06	2.39504e-06	1.55532e-05	0.00194063	0.000246275	0.00226071	0.00336242	0.000173849	3.12818e-05	1.29388e-05	5.27521e-05	0.000197154	0.000168949	0.000598659	1.32661e-06	3.53649e-05	2.92546e-05	8.70046e-05	1.55692e-05	2.97476e-05	3.332e-06	0.000583317	0.00586625	1.59933e-05	0.00556695	1.90126e-05	0.000373121	1.99689e-05	2.17904e-06	4.6624e-07	2.34241e-06
Mali	2.81267e-07	8.61032e-07	4.74189e-08	2.29801e-08	9.50931e-06	4.32003e-06	5.84693e-07	1.90895e-07	2.25893e-07	8.466e-06	2.12216e-08	8.81059e-09	7.56522e-08	7.26615e-08	3.31224e-08	6.23526e-06	3.34133e-07	6.15311e-08	6.81676e-09	1.45265e-08	9.43294e-08	1.177e-05	1.49368e-06	1.37106e-05	2.03932e-05	1.0544e-06	1.89729e-07	7.84742e-08	3.19945e-07	1.19574e-06	1.02467e-06	3.63085e-06	8.04592e-09	2.14494e-07	1.77431e-07	5.27676e-07	9.44271e-08	1.80415e-07	2.0208e-08	3.53782e-06	3.55803e-05	9.69982e-08	3.37641e-05	1.15311e-07	2.26293e-06	1.21111e-07	1.32159e-08	2.82777e-09	1.42061e-08
Malta	3.01294e-05	9.22378e-05	5.0796e-06	2.46164e-06	0.00101869	0.000462777	6.26368e-05	2.04494e-05	2.4199e-05	0.000906925	2.27336e-06	9.43826e-07	8.10431e-06	7.78392e-06	3.54826e-06	0.000667932	3.57934e-05	6.5914e-06	7.30234e-07	1.55616e-06	1.0105e-05	0.00126084	0.00016001	0.00146875	0.00218462	0.000112951	2.03246e-05	8.40649e-06	3.42747e-05	0.000128093	0.000109767	0.000388952	8.6192e-07	2.29779e-05	1.90073e-05	5.65288e-05	1.01155e-05	1.93268e-05	2.16479e-06	0.000378983	0.00381136	1.0391e-05	0.00361709	1.23528e-05	0.000242412	1.29741e-05	1.41575e-06	3.02915e-07	1.52184e-06
Mauritius	4.9224e-05	0.000150694	8.29881e-06	4.02185e-06	0.00166427	0.000756056	0.000102331	3.34088e-05	3.95368e-05	0.00148169	3.71411e-06	1.542e-06	1.32403e-05	1.2717e-05	5.79698e-06	0.00109125	5.84782e-05	1.07687e-05	1.19303e-06	2.54246e-06	1.65092e-05	0.00205993	0.000261418	0.00239948	0.00356913	0.000184536	3.32046e-05	1.37341e-05	5.59959e-05	0.000209272	0.000179333	0.000635449	1.40816e-06	3.75408e-05	3.10531e-05	9.23533e-05	1.65263e-05	3.15749e-05	3.53671e-06	0.000619174	0.00622705	1.69764e-05	0.00590932	2.01814e-05	0.000396057	2.11963e-05	2.31288e-06	4.94904e-07	2.48629e-06
Mexico	6.77968e-05	0.000207553	1.14301e-05	5.5392e-06	0.00229224	0.00104132	0.000140942	4.60157e-05	5.44528e-05	0.00204074	5.11557e-06	2.1238e-06	1.8236e-05	1.75153e-05	7.98419e-06	0.00150299	8.05435e-05	1.48318e-05	1.64318e-06	3.50163e-06	2.27381e-05	0.0028371	0.000360066	0.00330491	0.00491574	0.000254158	4.57337e-05	1.89161e-05	7.7122e-05	0.000288239	0.000247008	0.000875219	1.93945e-06	5.17041e-05	4.27696e-05	0.000127199	2.27625e-05	4.3489e-05	4.87111e-06	0.000852794	0.00857634	2.3382e-05	0.00813895	2.77959e-05	0.000545505	2.91947e-05	3.18568e-06	6.81631e-07	3.42437e-06
Moldova	4.18304e-07	1.28058e-06	7.05233e-08	3.4177e-08	1.41429e-05	6.42488e-06	8.69602e-07	2.8391e-07	3.35975e-07	1.25911e-05	3.15615e-08	1.31038e-08	1.12516e-07	1.08069e-07	4.92618e-08	9.2733e-06	4.96947e-07	9.15118e-08	1.01383e-08	2.16048e-08	1.40294e-07	1.75051e-05	2.22141e-06	2.03912e-05	3.03293e-05	1.56815e-06	2.82178e-07	1.1671e-07	4.75832e-07	1.77837e-06	1.52395e-06	5.39999e-06	1.19663e-08	3.19012e-07	2.63882e-07	7.84809e-07	1.40438e-07	2.68323e-07	3.0054e-08	5.26166e-06	5.29164e-05	1.44264e-07	5.02165e-05	1.71498e-07	3.36575e-06	1.80124e-07	1.96554e-08	4.20547e-09	2.11284e-08
Morocco	3.5094e-06	1.07438e-05	5.91665e-07	2.86729e-07	0.000118655	5.39022e-05	7.29568e-06	2.38194e-06	2.81867e-06	0.000105637	2.64793e-07	1.09936e-07	9.4396e-07	9.06659e-07	4.13286e-07	7.78015e-05	4.16928e-06	7.67757e-07	8.50574e-08	1.81258e-07	1.17702e-06	0.000146862	1.86378e-05	0.000171076	0.000254468	1.31564e-05	2.36728e-06	9.79174e-07	3.9921e-06	1.492e-05	1.27856e-05	4.53052e-05	1.00393e-07	2.67635e-06	2.21393e-06	6.58429e-06	1.17825e-06	2.25116e-06	2.52159e-07	4.4144e-05	0.000443949	1.21033e-06	0.000421302	1.43882e-06	2.82377e-05	1.51118e-06	1.64904e-07	3.52828e-08	1.77262e-07
Mozambique	1.1006e-06	3.3693e-06	1.8555e-07	8.99221e-08	3.721e-05	1.69042e-05	2.28802e-06	7.46975e-07	8.83967e-07	3.31291e-05	8.30414e-08	3.44768e-08	2.96032e-07	2.84331e-07	1.2961e-07	2.43989e-05	1.30751e-06	2.40769e-07	2.66747e-08	5.68441e-08	3.69125e-07	4.60556e-05	5.84493e-06	5.36513e-05	7.97997e-05	4.12598e-06	7.42423e-07	3.07067e-07	1.25198e-06	4.67906e-06	4.00964e-06	1.42077e-05	3.14838e-08	8.39339e-07	6.94309e-07	2.06488e-06	3.69502e-07	7.05988e-07	7.90759e-08	1.38438e-05	0.000139226	3.7956e-07	0.000132121	4.51231e-07	8.85521e-06	4.73923e-07	5.17152e-08	1.10651e-08	5.55896e-08
Myanmar	1.19556e-06	3.65994e-06	2.01561e-07	9.76798e-08	4.04205e-05	1.83628e-05	2.4854e-06	8.1143e-07	9.60234e-07	3.59866e-05	9.02063e-08	3.7452e-08	3.21588e-07	3.08866e-07	1.40794e-07	2.65037e-05	1.42032e-06	2.61551e-07	2.89749e-08	6.17487e-08	4.00964e-07	5.003e-05	6.34916e-06	5.82806e-05	8.66849e-05	4.48189e-06	8.06479e-07	3.33578e-07	1.36e-06	5.08271e-06	4.35556e-06	1.54337e-05	3.42015e-08	9.11765e-07	7.54213e-07	2.24295e-06	4.01385e-07	7.66891e-07	8.58989e-08	1.50383e-05	0.000151238	4.12309e-07	0.000143522	4.90153e-07	9.61944e-06	5.14798e-07	5.6178e-08	1.20198e-08	6.03877e-08
Namibia	1.08779e-06	3.33e-06	1.83392e-07	8.88763e-08	3.6777e-05	1.67075e-05	2.26137e-06	7.38293e-07	8.73687e-07	3.27427e-05	8.20755e-08	3.40749e-08	2.92591e-07	2.81023e-07	1.28102e-07	2.41147e-05	1.2923e-06	2.37972e-07	2.63638e-08	5.61824e-08	3.64817e-07	4.55205e-05	5.77699e-06	5.30274e-05	7.88716e-05	4.07802e-06	7.33786e-07	3.03493e-07	1.23742e-06	4.62466e-06	3.96301e-06	1.40425e-05	3.11175e-08	8.2957e-07	6.86227e-07	2.04085e-06	3.65195e-07	6.97773e-07	7.81567e-08	1.36828e-05	0.000137605	3.75142e-07	0.000130585	4.45969e-07	8.75219e-06	4.68394e-07	5.11135e-08	1.09363e-08	5.49435e-08
Netherlands	0.00100846	0.00308732	0.000170017	8.2393e-05	0.0340949	0.0154892	0.00209645	0.000684451	0.000809965	0.0303559	7.60896e-05	3.15904e-05	0.000271254	0.00026053	0.000118759	0.0223562	0.00119805	0.000220618	2.4441e-05	5.2086e-05	0.000338218	0.0422012	0.00535558	0.0491596	0.0731211	0.0037805	0.000680277	0.000281378	0.00114716	0.0042874	0.00367393	0.0130185	2.88483e-05	0.000769067	0.000636182	0.00189203	0.000338573	0.000646884	7.24572e-05	0.012685	0.127569	0.000347787	0.121062	0.000413442	0.00811408	0.000434246	4.73856e-05	1.01388e-05	5.09359e-05
New Zealand	1.71187e-05	5.24057e-05	2.88617e-06	1.39865e-06	0.000578787	0.000262928	3.55869e-05	1.16186e-05	1.37492e-05	0.000515287	1.29164e-06	5.36246e-07	4.60445e-06	4.42261e-06	2.01594e-06	0.000379493	2.0337e-05	3.74498e-06	4.14885e-07	8.84145e-07	5.74125e-06	0.000716357	9.09123e-05	0.000834477	0.00124121	6.41755e-05	1.15478e-05	4.7763e-06	1.94733e-05	7.27769e-05	6.23659e-05	0.000220988	4.89709e-07	1.30551e-05	1.07993e-05	3.21166e-05	5.74724e-06	1.09809e-05	1.22996e-06	0.000215329	0.00216552	5.90377e-06	0.00205504	7.01836e-06	0.000137736	7.37139e-06	8.0437e-07	1.72106e-07	8.64651e-07
Nicaragua	4.84425e-07	1.48303e-06	8.16714e-08	3.9579e-08	1.63785e-05	7.44044e-06	1.00706e-06	3.28782e-07	3.89085e-07	1.45816e-05	3.65505e-08	1.51751e-08	1.303e-07	1.25152e-07	5.70483e-08	1.07391e-05	5.75501e-07	1.05977e-07	1.17409e-08	2.50205e-08	1.6247e-07	2.02722e-05	2.57266e-06	2.36151e-05	3.51251e-05	1.81605e-06	3.26783e-07	1.35161e-07	5.51056e-07	2.05948e-06	1.76485e-06	6.25369e-06	1.3858e-08	3.69435e-07	3.05602e-07	9.08879e-07	1.62639e-07	3.10731e-07	3.48054e-08	6.09339e-06	6.12802e-05	1.67069e-07	5.8154e-05	1.98608e-07	3.89773e-06	2.08597e-07	2.27625e-08	4.87045e-09	2.44677e-08
Niger	2.33131e-07	7.13715e-07	3.93059e-08	1.90482e-08	7.8825e-06	3.5809e-06	4.84669e-07	1.58234e-07	1.87251e-07	7.0177e-06	1.75908e-08	7.30323e-09	6.27101e-08	6.023e-08	2.74562e-08	5.16841e-06	2.7696e-07	5.10025e-08	5.65044e-09	1.20413e-08	7.81922e-08	9.75621e-06	1.23813e-06	1.13648e-05	1.69042e-05	8.73998e-07	1.57268e-07	6.50481e-08	2.65215e-07	9.91163e-07	8.49353e-07	3.00961e-06	6.66933e-09	1.77797e-07	1.47075e-07	4.37399e-07	7.82722e-08	1.49548e-07	1.67506e-08	2.93257e-06	2.94922e-05	8.04037e-08	2.79869e-05	9.55838e-08	1.87582e-06	1.00391e-07	1.09547e-08	2.34397e-09	1.17758e-08
Nigeria	1.41449e-05	4.33025e-05	2.3846e-06	1.15567e-06	0.00047823	0.000217252	2.94056e-05	9.60012e-06	1.13608e-05	0.000425764	1.06725e-06	4.43105e-07	3.8047e-06	3.65417e-06	1.66573e-06	0.000313573	1.68041e-05	3.09443e-06	3.42814e-07	7.30545e-07	4.74389e-06	0.000591909	7.51193e-05	0.000689514	0.0010256	5.30274e-05	9.54173e-06	3.94658e-06	1.60903e-05	6.01346e-05	5.15309e-05	0.0001826	4.04627e-07	1.07871e-05	8.92316e-06	2.6537e-05	4.74877e-06	9.07325e-06	1.01627e-06	0.000177921	0.00178932	4.87822e-06	0.00169804	5.7992e-06	0.000113808	6.09072e-06	6.64646e-07	1.42208e-07	7.14447e-07
Norway	0.000175868	0.0005384	2.96499e-05	1.43689e-05	0.00594596	0.00270121	0.000365594	0.000119363	0.000141251	0.00529363	1.32694e-05	5.50923e-06	4.73034e-05	4.5434e-05	2.07107e-05	0.00389884	0.00020893	3.84733e-05	4.26231e-06	9.08324e-06	5.89822e-05	0.00735962	0.000933968	0.00857301	0.0127516	0.000659295	0.000118635	4.90686e-05	0.000200058	0.000747663	0.000640711	0.00227025	5.03097e-06	0.000134119	0.000110944	0.000329958	5.90444e-05	0.000112811	1.26357e-05	0.00221215	0.0222474	6.06519e-05	0.0211121	7.2102e-05	0.00141502	7.57277e-05	8.26373e-06	1.76813e-06	8.88297e-06
Pakistan	2.68834e-06	8.22976e-06	4.53229e-07	2.19641e-07	9.08901e-05	4.12909e-05	5.58849e-06	1.82455e-06	2.15915e-06	8.09188e-05	2.02835e-07	8.42115e-08	7.23084e-07	6.94509e-07	3.1657e-07	5.9595e-05	3.19368e-06	5.88113e-07	6.51546e-08	1.38844e-07	9.01596e-07	0.000112496	1.42767e-05	0.000131046	0.000194918	1.00779e-05	1.81343e-06	7.50039e-07	3.05802e-06	1.14288e-05	9.79373e-06	3.47033e-05	7.69022e-08	2.05013e-06	1.69589e-06	5.04363e-06	9.02529e-07	1.72439e-06	1.93148e-07	3.38151e-05	0.000340061	9.27108e-07	0.00032272	1.10216e-06	2.16297e-05	1.15757e-06	1.26317e-07	2.70277e-08	1.35782e-07
Palau	5.32872e-08	1.6313e-07	8.98377e-09	4.35378e-09	1.80162e-06	8.18446e-07	1.10777e-07	3.61664e-08	4.27985e-08	1.60397e-06	4.02052e-09	1.66924e-09	1.43329e-08	1.37665e-08	6.27523e-09	1.18131e-06	6.33051e-08	1.16575e-08	1.29148e-09	2.75228e-09	1.78716e-08	2.22985e-06	2.82999e-07	2.59753e-06	3.86376e-06	1.99765e-07	3.59466e-08	1.48676e-08	6.06164e-08	2.26537e-07	1.94134e-07	6.87893e-07	1.52437e-09	4.06381e-08	3.36153e-08	9.99756e-08	1.78901e-08	3.41815e-08	3.82868e-09	6.70286e-07	6.74082e-06	1.83774e-08	6.3969e-06	2.18468e-08	4.2874e-07	2.29446e-08	2.50383e-09	5.35736e-10	2.69145e-09
Panama	7.99374e-06	2.44721e-05	1.34765e-06	6.53101e-07	0.000270255	0.000122776	1.66178e-05	5.4253e-06	6.42021e-06	0.000240614	6.03144e-07	2.50405e-07	2.15011e-06	2.06512e-06	9.41362e-07	0.000177209	9.49644e-06	1.74875e-06	1.93737e-07	4.12864e-07	2.68101e-06	0.00033451	4.24521e-05	0.000389662	0.000579587	2.99674e-05	5.39222e-06	2.23029e-06	9.09323e-06	3.39839e-05	2.91214e-05	0.000103193	2.28668e-07	6.09605e-06	5.04274e-06	1.49972e-05	2.68367e-06	5.12756e-06	5.74324e-07	0.000100548	0.00101119	2.75672e-06	0.000959613	3.27716e-06	6.43154e-05	3.44213e-06	3.75608e-07	8.03659e-08	4.03761e-07
Paraguay	1.22001e-06	3.73476e-06	2.05682e-07	9.96781e-08	4.12487e-05	1.87382e-05	2.53625e-06	8.28016e-07	9.79862e-07	3.67215e-05	9.20513e-08	3.8218e-08	3.2816e-07	3.15171e-07	1.43671e-07	2.70454e-05	1.44937e-06	2.66902e-07	2.95677e-08	6.30098e-08	4.09179e-07	5.10535e-05	6.47905e-06	5.94707e-05	8.84589e-05	4.57359e-06	8.22976e-07	3.40394e-07	1.3878e-06	5.18662e-06	4.44459e-06	1.57492e-05	3.49009e-08	9.30394e-07	7.69622e-07	2.28891e-06	4.09601e-07	7.82566e-07	8.76551e-08	1.53458e-05	0.000154331	4.20746e-07	0.000146455	5.00189e-07	9.81594e-06	5.25322e-07	5.73259e-08	1.22656e-08	6.16221e-08
Peru	1.17269e-05	3.59e-05	1.97706e-06	9.58125e-07	0.000396479	0.000180117	2.43789e-05	7.9591e-06	9.41873e-06	0.000352983	8.84811e-07	3.67348e-07	3.15438e-06	3.0296e-06	1.381e-06	0.000259975	1.39315e-05	2.56555e-06	2.8422e-07	6.05675e-07	3.93304e-06	0.00049073	6.22794e-05	0.00057166	0.000850285	4.39619e-05	7.9107e-06	3.27183e-06	1.334e-05	4.98546e-05	4.2723e-05	0.000151387	3.35465e-07	8.94314e-06	7.39781e-06	2.20016e-05	3.93703e-06	7.52237e-06	8.42559e-07	0.000147508	0.00148347	4.04427e-06	0.00140778	4.80783e-06	9.43538e-05	5.04962e-06	5.51034e-07	1.179e-07	5.92309e-07
Philippines	1.6505e-05	5.05273e-05	2.78248e-06	1.3485e-06	0.000558027	0.000253491	3.43125e-05	1.12021e-05	1.32563e-05	0.000496814	1.24532e-06	5.17019e-07	4.43949e-06	4.26408e-06	1.94367e-06	0.000365883	1.96079e-05	3.61065e-06	4.00009e-07	8.52439e-07	5.53542e-06	0.00069069	8.76529e-05	0.000804569	0.00119672	6.18753e-05	1.11337e-05	4.6049e-06	1.87751e-05	7.01681e-05	6.01301e-05	0.000213066	4.72146e-07	1.25871e-05	1.04121e-05	3.09665e-05	5.5412e-06	1.0587e-05	1.18586e-06	0.000207609	0.00208788	5.69218e-06	0.00198135	6.7668e-06	0.000132798	7.10695e-06	7.75528e-07	1.65936e-07	8.33655e-07
Poland	2.57377e-05	7.87917e-05	4.33913e-06	2.10282e-06	0.000870179	0.000395302	5.35047e-05	1.74682e-05	2.06714e-05	0.000774706	1.94192e-06	8.06235e-07	6.92267e-06	6.64913e-06	3.03093e-06	0.000570572	3.05757e-05	5.63045e-06	6.23771e-07	1.32929e-06	8.63185e-06	0.00107702	0.000136684	0.00125462	0.00186612	9.64853e-05	1.73616e-05	7.18089e-06	2.92768e-05	0.000109419	9.37654e-05	0.000332245	7.36251e-07	1.96279e-05	1.62362e-05	4.8287e-05	8.64073e-06	1.65092e-05	1.84918e-06	0.000323742	0.00325584	8.87609e-06	0.00308977	1.0552e-05	0.000207081	1.10826e-05	1.20935e-06	2.58754e-07	1.29996e-06
Portugal	4.49322e-05	0.000137554	7.57521e-06	3.67104e-06	0.00151917	0.000690135	9.34102e-05	3.04958e-05	3.60887e-05	0.00135249	3.39017e-06	1.40754e-06	1.2086e-05	1.16082e-05	5.29141e-06	0.000996092	5.33804e-05	9.82993e-06	1.08901e-06	2.32066e-06	1.50698e-05	0.0018803	0.000238615	0.00219035	0.00325784	0.000168445	3.03093e-05	1.25365e-05	5.11135e-05	0.000191026	0.000163698	0.000580053	1.28537e-06	3.42659e-05	2.83465e-05	8.43003e-05	1.50854e-05	2.88217e-05	3.22831e-06	0.000565199	0.00568396	1.54961e-05	0.00539399	1.84216e-05	0.000361531	1.93481e-05	2.11133e-06	4.51742e-07	2.26959e-06
Romania	7.52037e-06	2.30223e-05	1.26788e-06	6.14445e-07	0.000254269	0.000115509	1.5634e-05	5.10424e-06	6.04032e-06	0.000226359	5.67442e-07	2.35574e-07	2.02282e-06	1.94287e-06	8.85632e-07	0.000166718	8.93426e-06	1.64522e-06	1.82269e-07	3.88419e-07	2.52226e-06	0.000314705	3.99387e-05	0.000366593	0.000545283	2.81933e-05	5.07316e-06	2.09827e-06	8.55481e-06	3.19723e-05	2.73985e-05	9.70825e-05	2.15136e-07	5.73525e-06	4.74433e-06	1.41095e-05	2.52492e-06	4.82404e-06	5.40332e-07	9.45958e-05	0.000951331	2.59353e-06	0.000902795	3.08333e-06	6.05098e-05	3.2383e-06	3.53383e-07	7.561e-08	3.79849e-07
Russian Federation	0.000142206	0.000435334	2.39748e-05	1.16186e-05	0.00480783	0.00218415	0.000295633	9.65164e-05	0.000114214	0.00428051	1.07296e-05	4.45458e-06	3.82491e-05	3.67371e-05	1.67466e-05	0.00315238	0.000168938	3.11086e-05	3.44657e-06	7.34452e-06	4.76942e-05	0.00595084	0.000755212	0.00693199	0.0103108	0.000533094	9.59258e-05	3.96767e-05	0.000161764	0.000604565	0.000518062	0.00183574	4.06803e-06	0.000108448	8.97089e-05	0.000266791	4.77431e-05	9.12187e-05	1.02171e-05	0.00178874	0.0179889	4.90419e-05	0.0170712	5.83006e-05	0.00114416	6.12336e-05	6.68199e-06	1.42969e-06	7.18266e-06
Saudi Arabia	0.000119257	0.000365084	2.01055e-05	9.74356e-06	0.00403206	0.00183168	0.000247918	8.0941e-05	9.57837e-05	0.00358956	8.99798e-06	3.73587e-06	3.20766e-05	3.08089e-05	1.40441e-05	0.00264371	0.000141677	2.60885e-05	2.89038e-06	6.15933e-06	3.99964e-05	0.00499056	0.00063334	0.00581341	0.00864695	0.000447079	8.04458e-05	3.32734e-05	0.00013566	0.000507005	0.000434468	0.00153951	3.41149e-06	9.09478e-05	7.52326e-05	0.000223739	4.00386e-05	7.64981e-05	8.56835e-06	0.00150008	0.015086	4.11288e-05	0.0143163	4.88932e-05	0.000959524	5.13511e-05	5.60359e-06	1.19898e-06	6.02345e-06
Senegal	6.18264e-07	1.89274e-06	1.04234e-07	5.0514e-08	2.09037e-05	9.49621e-06	1.28531e-06	4.19636e-07	4.9657e-07	1.86103e-05	4.66507e-08	1.93677e-08	1.663e-07	1.59728e-07	7.28102e-08	1.37063e-05	7.34497e-07	1.35258e-07	1.49846e-08	3.19323e-08	2.07358e-07	2.58731e-05	3.28338e-06	3.01383e-05	4.48278e-05	2.31777e-06	4.17061e-07	1.72502e-07	7.03302e-07	2.62839e-06	2.25249e-06	7.98131e-06	1.76867e-08	4.71502e-07	3.9004e-07	1.15997e-06	2.07573e-07	3.9659e-07	4.44215e-08	7.77704e-06	7.82122e-05	2.13226e-07	7.42201e-05	2.53491e-07	4.97458e-06	2.66236e-07	2.90526e-08	6.21595e-09	3.12285e-08
Serbia, Republic of	2.50627e-06	7.67224e-06	4.22523e-07	2.0476e-07	8.47332e-05	3.84933e-05	5.20993e-06	1.70095e-06	2.01288e-06	7.54368e-05	1.89094e-07	7.85075e-08	6.74105e-07	6.47461e-07	2.95144e-07	5.55585e-05	2.97742e-06	5.48258e-07	6.07407e-08	1.29439e-07	8.40538e-07	0.000104876	1.33096e-05	0.000122167	0.000181714	9.39519e-06	1.69058e-06	6.99238e-07	2.85086e-06	1.06545e-05	9.13031e-06	3.2352e-05	7.16934e-08	1.91125e-06	1.58101e-06	4.70192e-06	8.41404e-07	1.60758e-06	1.80064e-07	3.15238e-05	0.000317036	8.64318e-07	0.00030085	1.02749e-06	2.01643e-05	1.07915e-06	1.1776e-07	2.51959e-08	1.26584e-07
Sierra Leone	1.13244e-07	3.46677e-07	1.90919e-08	9.25243e-09	3.82868e-06	1.73934e-06	2.35418e-07	7.68601e-08	9.09545e-08	3.4086e-06	8.54437e-09	3.54737e-09	3.04603e-08	2.92569e-08	1.3336e-08	2.51049e-06	1.34532e-07	2.47741e-08	2.74451e-09	5.84893e-09	3.79804e-08	4.739e-06	6.01412e-07	5.52033e-06	8.21088e-06	4.24521e-07	7.63916e-08	3.15948e-08	1.28819e-07	4.81427e-07	4.12554e-07	1.46189e-06	3.23941e-09	8.63629e-08	7.14381e-08	2.12463e-07	3.80204e-08	7.26415e-08	8.13628e-09	1.42445e-06	1.43254e-05	3.9055e-08	1.35944e-05	4.64287e-08	9.11144e-07	4.87622e-08	5.32117e-09	1.13852e-09	5.71993e-09
Singapore	0.000337663	0.00103368	5.69262e-05	2.75872e-05	0.0114161	0.00518617	0.000701947	0.000229179	0.000271187	0.0101636	2.54757e-05	1.05773e-05	9.08213e-05	8.72311e-05	3.97633e-05	0.00748529	0.000401141	7.38671e-05	8.18357e-06	1.74393e-05	0.000113244	0.01413	0.00179318	0.0164597	0.0244832	0.00126581	0.00022778	9.42072e-05	0.000384089	0.00143549	0.00123013	0.00435889	9.65918e-06	0.00025751	0.000213009	0.000633495	0.000113362	0.00021659	2.4259e-05	0.00424721	0.0427141	0.000116448	0.0405338	0.000138433	0.00271676	0.000145394	1.58658e-05	3.39461e-06	1.70548e-05
Slovak Republic	7.47041e-06	2.28691e-05	1.25944e-06	6.10338e-07	0.000252581	0.000114738	1.55299e-05	5.07027e-06	5.99991e-06	0.00022485	5.63645e-07	2.34019e-07	2.00935e-06	1.92993e-06	8.79726e-07	0.000165608	8.87475e-06	1.63427e-06	1.81054e-07	3.85821e-07	2.50538e-06	0.000312618	3.96723e-05	0.000364151	0.000541642	2.80046e-05	5.03919e-06	2.08428e-06	8.49775e-06	3.17591e-05	2.72164e-05	9.64364e-05	2.13701e-07	5.69706e-06	4.71258e-06	1.40154e-05	2.50805e-06	4.79185e-06	5.36735e-07	9.39652e-05	0.000945003	2.57643e-06	0.000896778	3.06268e-06	6.01057e-05	3.21677e-06	3.51029e-07	7.5106e-08	3.77317e-07
Slovenia	5.35647e-06	1.6398e-05	9.03062e-07	4.37643e-07	0.000181101	8.22709e-05	1.11355e-05	3.63552e-06	4.30227e-06	0.000161231	4.04161e-07	1.67795e-07	1.44077e-06	1.38382e-06	6.30809e-07	0.000118746	6.3636e-06	1.17183e-06	1.29821e-07	2.76649e-07	1.79649e-06	0.000224161	2.84465e-05	0.000261107	0.000388375	2.00806e-05	3.61331e-06	1.4945e-06	6.09316e-06	2.27714e-05	1.95144e-05	6.9149e-05	1.53232e-07	4.0849e-06	3.37907e-06	1.00495e-05	1.79833e-06	3.43591e-06	3.84844e-07	6.73772e-05	0.000677591	1.84731e-06	0.00064302	2.19607e-06	4.30982e-05	2.30645e-06	2.51693e-07	5.38533e-08	2.70543e-07
Solomon Islands	7.29124e-08	2.23207e-07	1.22922e-08	5.95706e-09	2.4652e-06	1.11987e-06	1.51573e-07	4.9486e-08	5.85604e-08	2.19468e-06	5.50123e-09	2.28402e-09	1.96114e-08	1.88363e-08	8.58634e-09	1.61635e-06	8.66183e-08	1.59506e-08	1.76711e-09	3.76585e-09	2.44544e-08	3.05113e-06	3.8722e-07	3.55425e-06	5.28653e-06	2.73341e-07	4.9184e-08	2.03428e-08	8.29392e-08	3.09976e-07	2.65636e-07	9.41229e-07	2.08575e-09	5.56029e-08	4.59957e-08	1.36793e-07	2.44788e-08	4.67684e-08	5.23857e-09	9.17116e-07	9.22334e-06	2.51449e-08	8.75286e-06	2.98919e-08	5.86647e-07	3.1395e-08	3.42592e-09	7.33031e-10	3.68281e-09
South Africa	4.46013e-05	0.000136542	7.51948e-06	3.64418e-06	0.00150798	0.000685051	9.27219e-05	3.02715e-05	3.58223e-05	0.00134255	3.36531e-06	1.39719e-06	1.19969e-05	1.15227e-05	5.25256e-06	0.000988765	5.29874e-05	9.75754e-06	1.081e-06	2.30356e-06	1.49588e-05	0.00186647	0.000236861	0.00217423	0.00323386	0.000167206	3.00873e-05	1.24443e-05	5.0736e-05	0.000189618	0.000162493	0.000575768	1.27592e-06	3.4015e-05	2.81378e-05	8.36808e-05	1.49744e-05	2.86108e-05	3.20456e-06	0.000561025	0.00564222	1.5382e-05	0.00535425	1.82862e-05	0.000358867	1.92058e-05	2.09578e-06	4.48411e-07	2.25271e-06
Spain	0.000206568	0.000632363	3.48254e-05	1.68772e-05	0.00698395	0.00317281	0.000429428	0.000140198	0.00016591	0.00621772	1.55858e-05	6.47084e-06	5.55607e-05	5.33649e-05	2.43256e-05	0.00457936	0.00024541	4.51897e-05	5.00633e-06	1.06688e-05	6.928e-05	0.00864429	0.001097	0.0100695	0.0149775	0.000774373	0.000139344	5.76345e-05	0.000234974	0.000878194	0.000752548	0.00266658	5.9091e-06	0.000157532	0.000130312	0.000387553	6.9351e-05	0.000132503	1.48414e-05	0.00259841	0.0261307	7.12405e-05	0.0247985	8.46888e-05	0.00166203	8.89474e-05	9.70625e-06	2.07678e-06	1.04336e-05
Sudan	4.68505e-07	1.43427e-06	7.89871e-08	3.82779e-08	1.58403e-05	7.19599e-06	9.73978e-07	3.17991e-07	3.76296e-07	1.41022e-05	3.53494e-08	1.46764e-08	1.26017e-07	1.21037e-07	5.51722e-08	1.03861e-05	5.56584e-07	1.02493e-07	1.13548e-08	2.41968e-08	1.5713e-07	1.96057e-05	2.48807e-06	2.2838e-05	3.39706e-05	1.75637e-06	3.16037e-07	1.30718e-07	5.3296e-07	1.99178e-06	1.70685e-06	6.04809e-06	1.34024e-08	3.5729e-07	2.95566e-07	8.78994e-07	1.57293e-07	3.00517e-07	3.36619e-08	5.89311e-06	5.92664e-05	1.61578e-07	5.62424e-05	1.9208e-07	3.76962e-06	2.01741e-07	2.20145e-08	4.71036e-09	2.36639e-08
Swaziland	3.00784e-07	9.20824e-07	5.07116e-08	2.45765e-08	1.01696e-05	4.62e-06	6.25303e-07	2.0415e-07	2.41591e-07	9.05393e-06	2.26959e-08	9.4225e-09	8.09054e-08	7.77082e-08	3.54226e-08	6.66822e-06	3.57335e-07	6.5803e-08	7.29013e-09	1.55354e-08	1.00881e-07	1.25873e-05	1.59742e-06	1.46628e-05	2.18093e-05	1.12762e-06	2.02904e-07	8.39228e-08	3.4217e-07	1.27876e-06	1.09583e-06	3.88308e-06	8.60454e-09	2.29379e-07	1.89753e-07	5.64333e-07	1.00986e-07	1.92944e-07	2.16113e-08	3.78361e-06	3.80492e-05	1.03735e-07	3.61087e-05	1.2332e-07	2.42012e-06	1.29521e-07	1.41338e-08	3.02405e-09	1.51928e-08
Sweden	0.000176334	0.000539821	2.97276e-05	1.44068e-05	0.00596172	0.00270832	0.000366571	0.000119679	0.000141626	0.00530762	1.33047e-05	5.52366e-06	4.743e-05	4.55539e-05	2.07656e-05	0.00390906	0.000209483	3.85755e-05	4.27363e-06	9.10722e-06	5.91399e-05	0.00737894	0.000936455	0.00859566	0.0127854	0.000661049	0.000118948	4.91974e-05	0.000200586	0.000749639	0.000642399	0.00227625	5.04429e-06	0.000134475	0.000111239	0.000330824	5.91998e-05	0.000113109	1.26692e-05	0.00221801	0.0223051	6.08117e-05	0.0211681	7.22929e-05	0.00141877	7.59297e-05	8.28549e-06	1.7728e-06	8.9065e-06
Switzerland	0.000478319	0.00146431	8.06412e-05	3.90795e-05	0.0161718	0.00734652	0.00099436	0.00032463	0.000384178	0.0143975	3.60909e-05	1.49837e-05	0.000128657	0.000123571	5.6329e-05	0.0106037	0.000568241	0.00010464	1.15926e-05	2.47053e-05	0.000160421	0.0200162	0.00254024	0.0233176	0.0346811	0.00179313	0.000322654	0.000133453	0.000544106	0.0020335	0.00174258	0.00617465	1.3683e-05	0.000364773	0.000301738	0.0008974	0.000160585	0.000306823	3.43658e-05	0.00601656	0.0605076	0.000164959	0.0574213	0.000196103	0.00384844	0.000205966	2.24761e-05	4.80894e-06	2.41591e-05
Tanzania	6.84695e-07	2.09607e-06	1.15431e-07	5.59404e-08	2.31488e-05	1.05162e-05	1.42337e-06	4.64708e-07	5.49923e-07	2.06092e-05	5.16597e-08	2.14483e-08	1.84165e-07	1.76887e-07	8.06301e-08	1.51786e-05	8.13406e-07	1.49786e-07	1.65943e-08	3.53627e-08	2.29623e-07	2.86529e-05	3.63618e-06	3.33755e-05	4.96436e-05	2.56666e-06	4.61866e-07	1.91032e-07	7.78858e-07	2.91081e-06	2.4945e-06	8.83878e-06	1.95866e-08	5.22147e-07	4.31937e-07	1.28458e-06	2.29867e-07	4.39197e-07	4.91929e-08	8.61231e-06	8.66138e-05	2.36129e-07	8.21932e-05	2.80712e-07	5.509e-06	2.94833e-07	3.21721e-08	6.88359e-09	3.45834e-08
Thailand	3.67415e-05	0.00011248	6.19441e-06	3.00184e-06	0.00124223	0.000564333	7.63827e-05	2.49362e-05	2.951e-05	0.00110595	2.77226e-06	1.15096e-06	9.88277e-06	9.49222e-06	4.32692e-06	0.000814516	4.36488e-05	8.03792e-06	8.90495e-07	1.89767e-06	1.23227e-05	0.00153756	0.000195126	0.00179107	0.00266414	0.000137741	2.47852e-05	1.02513e-05	4.17949e-05	0.000156202	0.000133857	0.0004743	1.05107e-06	2.80202e-05	2.31777e-05	6.89336e-05	1.23353e-05	2.35685e-05	2.63993e-06	0.000462155	0.00464797	1.26715e-05	0.00441084	1.50636e-05	0.000295633	1.58212e-05	1.72644e-06	3.69391e-07	1.85581e-06
Timor-Leste, Dem. Rep. of	1.94867e-06	5.9655e-06	3.28537e-07	1.59211e-07	6.58829e-05	2.99296e-05	4.05093e-06	1.32259e-06	1.56511e-06	5.86558e-05	1.4703e-07	6.10427e-08	5.24146e-07	5.0343e-07	2.2949e-07	4.32003e-05	2.3151e-06	4.26297e-07	4.7228e-08	1.00646e-07	6.53545e-07	8.15471e-05	1.03488e-05	9.4991e-05	0.000141291	7.30522e-06	1.31451e-06	5.43684e-07	2.2167e-06	8.28438e-06	7.09918e-06	2.5156e-05	5.5745e-08	1.48609e-06	1.22931e-06	3.65594e-06	6.54233e-07	1.24998e-06	1.40008e-07	2.45121e-05	0.000246497	6.7204e-07	0.000233931	7.9893e-07	1.56789e-05	8.39095e-07	9.15651e-08	1.95915e-08	9.84258e-08
Togo	5.37046e-07	1.64411e-06	9.05415e-08	4.38775e-08	1.81576e-05	8.24863e-06	1.11645e-06	3.64506e-07	4.31337e-07	1.61655e-05	4.05204e-08	1.68234e-08	1.44455e-07	1.38744e-07	6.32452e-08	1.19057e-05	6.38025e-07	1.17489e-07	1.30161e-08	2.77382e-08	1.80119e-07	2.24739e-05	2.85219e-06	2.61795e-05	3.89396e-05	2.01332e-06	3.62286e-07	1.49841e-07	6.10915e-07	2.28313e-06	1.95655e-06	6.93288e-06	1.53631e-08	4.09556e-07	3.38795e-07	1.00759e-06	1.80304e-07	3.44501e-07	3.85866e-08	6.75526e-06	6.79367e-05	1.85215e-07	6.44708e-05	2.20183e-07	4.32114e-06	2.31244e-07	2.52359e-08	5.39932e-09	2.71254e-08
Tunisia	1.0863e-06	3.32556e-06	1.83141e-07	8.87542e-08	3.67282e-05	1.66847e-05	2.25827e-06	7.37294e-07	8.72488e-07	3.26983e-05	8.19623e-08	3.40283e-08	2.92191e-07	2.80646e-07	1.27927e-07	2.40814e-05	1.29053e-06	2.37638e-07	2.63283e-08	5.61047e-08	3.64329e-07	4.54584e-05	5.769e-06	5.29541e-05	7.87651e-05	4.07247e-06	7.32787e-07	3.03093e-07	1.23571e-06	4.61822e-06	3.95746e-06	1.40234e-05	3.10753e-08	8.28438e-07	6.85295e-07	2.03808e-06	3.64706e-07	6.96818e-07	7.80479e-08	1.36642e-05	0.000137416	3.74631e-07	0.000130407	4.4537e-07	8.7402e-06	4.67772e-07	5.10424e-08	1.09214e-08	5.4868e-08
Turkey	2.56555e-05	7.85408e-05	4.32536e-06	2.09616e-06	0.000867426	0.000394058	5.3336e-05	1.74129e-05	2.06061e-05	0.000772242	1.93579e-06	8.03681e-07	6.90091e-06	6.62803e-06	3.02138e-06	0.000568752	3.0478e-05	5.61269e-06	6.21794e-07	1.32507e-06	8.60454e-06	0.00107363	0.000136251	0.00125065	0.00186021	9.61789e-05	1.73066e-05	7.15824e-06	2.91836e-05	0.000109072	9.34679e-05	0.000331202	7.33919e-07	1.95657e-05	1.61849e-05	4.81338e-05	8.61342e-06	1.64571e-05	1.84334e-06	0.00032272	0.00324541	8.84811e-06	0.00308	1.05184e-05	0.000206426	1.10475e-05	1.20553e-06	2.57932e-07	1.29585e-06
Tuvalu	1.43926e-08	4.40618e-08	2.42656e-09	1.17594e-09	4.86623e-07	2.21062e-07	2.99207e-08	9.76842e-09	1.15598e-08	4.33225e-07	1.08595e-09	4.50854e-10	3.87131e-09	3.71833e-09	1.69493e-09	3.19057e-07	1.70985e-08	3.1486e-09	3.48831e-10	7.43356e-10	4.82715e-09	6.023e-07	7.6436e-08	7.01614e-07	1.04356e-06	5.39555e-08	9.70892e-09	4.01563e-09	1.63723e-08	6.11892e-08	5.24346e-08	1.85799e-07	4.11732e-10	1.09763e-08	9.07946e-09	2.70033e-08	4.83203e-09	9.23222e-09	1.03408e-09	1.81041e-07	1.82069e-06	4.9637e-09	1.72779e-06	5.90066e-09	1.15802e-07	6.19752e-09	6.76281e-10	1.44701e-10	7.2697e-10
Uganda	5.40687e-07	1.65525e-06	9.11566e-08	4.4175e-08	1.82806e-05	8.30458e-06	1.12403e-06	3.66971e-07	4.34268e-07	1.6275e-05	4.07958e-08	1.69375e-08	1.45434e-07	1.39686e-07	6.36737e-08	1.19865e-05	6.42332e-07	1.18286e-07	1.31044e-08	2.79247e-08	1.81341e-07	2.26271e-05	2.87151e-06	2.63572e-05	3.92038e-05	2.02695e-06	3.64728e-07	1.50856e-07	6.15067e-07	2.29867e-06	1.96983e-06	6.97995e-06	1.54673e-08	4.12354e-07	3.41082e-07	1.01443e-06	1.81527e-07	3.46833e-07	3.88486e-08	6.80122e-06	6.83985e-05	1.86472e-07	6.49082e-05	2.21675e-07	4.35045e-06	2.3282e-07	2.54069e-08	5.43596e-09	2.73097e-08
Ukraine	1.34685e-05	4.12309e-05	2.2707e-06	1.1004e-06	0.000455361	0.000206865	2.80002e-05	9.14119e-06	1.08175e-05	0.000405404	1.01621e-06	4.21901e-07	3.62264e-06	3.47943e-06	1.58609e-06	0.000298586	1.60006e-05	2.94656e-06	3.26428e-07	6.95619e-07	4.5172e-06	0.000563623	7.15269e-05	0.000656542	0.000976554	5.04918e-05	9.08546e-06	3.75785e-06	1.53209e-05	5.72593e-05	4.90686e-05	0.000173867	3.85288e-07	1.02713e-05	8.49641e-06	2.52692e-05	4.52186e-06	8.6394e-06	9.67695e-07	0.000169413	0.00170377	4.64486e-06	0.00161684	5.52188e-06	0.000108366	5.79964e-06	6.32852e-07	1.35409e-07	6.80277e-07
United Kingdom	0.0018059	0.00552854	0.000304469	0.000147548	0.0610582	0.0277382	0.0037543	0.00122569	0.00145045	0.0543596	0.00013626	5.6571e-05	0.000485757	0.000466551	0.000212669	0.0400342	0.00214541	0.00039508	4.37687e-05	9.32725e-05	0.000605675	0.0755723	0.00959058	0.0880326	0.13094	0.00677013	0.00121821	0.000503852	0.00205431	0.00767757	0.00657919	0.0233131	5.16619e-05	0.00137723	0.00113926	0.00338817	0.000606297	0.0011584	0.000129752	0.0227159	0.228446	0.000622816	0.216792	0.000740403	0.0145303	0.000777637	8.48576e-05	1.81563e-05	9.12143e-05
United States	0.0027696	0.00847843	0.000466929	0.000226271	0.0936366	0.0425387	0.00575745	0.0018797	0.00222452	0.0833633	0.000208966	8.67581e-05	0.000744932	0.000715491	0.00032614	0.0613979	0.00329026	0.000605875	6.7124e-05	0.00014304	0.000928862	0.115897	0.0147081	0.135007	0.20081	0.0103826	0.00186825	0.00077273	0.00315038	0.0117742	0.0100899	0.0357535	7.92269e-05	0.0021121	0.00174715	0.00519616	0.000929816	0.00177653	0.000198985	0.0348365	0.350341	0.00095515	0.332467	0.00113546	0.0222829	0.00119257	0.000130136	2.78448e-05	0.000139888
Uruguay	4.27274e-06	1.30804e-05	7.20353e-07	3.49097e-07	0.000144461	6.56253e-05	8.88252e-06	2.89993e-06	3.43169e-06	0.000128611	3.22387e-07	1.33846e-07	1.14927e-06	1.10384e-06	5.03164e-07	9.47224e-05	5.07605e-06	9.34745e-07	1.03557e-07	2.2068e-07	1.43302e-06	0.000178803	2.26914e-05	0.000208286	0.000309798	1.60179e-05	2.88217e-06	1.19212e-06	4.86045e-06	1.81649e-05	1.55663e-05	5.51589e-05	1.2223e-07	3.25851e-06	2.69544e-06	8.01639e-06	1.43449e-06	2.74074e-06	3.07001e-07	5.37445e-05	0.000540509	1.47357e-06	0.000512933	1.75177e-06	3.43791e-05	1.83985e-06	2.0077e-07	4.29583e-08	2.15815e-07
Vanuatu	4.97547e-08	1.52315e-07	8.38806e-09	4.06514e-09	1.68216e-06	7.64182e-07	1.03433e-07	3.37685e-08	3.99609e-08	1.49761e-06	3.75408e-09	1.55856e-09	1.33826e-08	1.28537e-08	5.85914e-09	1.10298e-06	5.91066e-08	1.08846e-08	1.20584e-09	2.56977e-09	1.66866e-08	2.08206e-06	2.64238e-07	2.42545e-06	3.60754e-06	1.86518e-07	3.3562e-08	1.38817e-08	5.65976e-08	2.11521e-07	1.81261e-07	6.42288e-07	1.42328e-09	3.79427e-08	3.13861e-08	9.33458e-08	1.6704e-08	3.19146e-08	3.57468e-09	6.25835e-07	6.29388e-06	1.71589e-08	5.97282e-06	2.03983e-08	4.0032e-07	2.14241e-08	2.33775e-09	5.00211e-10	2.51293e-09
Venezuela, Republica Bolivariana de	3.15593e-05	9.66118e-05	5.3205e-06	2.57843e-06	0.00106699	0.000484713	6.56054e-05	2.14192e-05	2.53469e-05	0.000949932	2.38105e-06	9.88588e-07	8.48864e-06	8.15316e-06	3.71656e-06	0.000699616	3.7492e-05	6.90402e-06	7.6487e-07	1.62994e-06	1.05844e-05	0.00132063	0.000167599	0.0015384	0.00228824	0.000118309	2.12884e-05	8.80504e-06	3.59e-05	0.000134166	0.000114974	0.000407402	9.02795e-07	2.4068e-05	1.99085e-05	5.92087e-05	1.05953e-05	2.02433e-05	2.26737e-06	0.000396967	0.0039921	1.08837e-05	0.00378849	1.29386e-05	0.000253913	1.35891e-05	1.48289e-06	3.17281e-07	1.594e-06
[truncated: 78 more columns]

## Sheet: 2013
	Angola	Argentina	Armenia, Republic of	Aruba	Australia	Austria	Bahrain, Kingdom of	Bangladesh	Belarus	Belgium	Benin	Bhutan	Bolivia	Bosnia and Herzegovina	Botswana	Brazil	Bulgaria	Burkina Faso	Burundi	Cabo Verde	Cambodia	Canada	Chile	China, P.R.: Hong Kong	China, P.R.: Mainland	Colombia	Costa Rica	Cote d'Ivoire	Croatia	Cyprus	Czech Republic	Denmark	Djibouti	Dominican Republic	Ecuador	Egypt	El Salvador	Estonia	Fiji	Finland	France	Georgia	Germany	Ghana	Greece	Guatemala	Guinea	Guinea-Bissau	Haiti
Angola	0	121.42	7.9867	3.1861	1395.4	717.99	85.877	25.678	33.02	1380.7	2.5111	1.1773	10.231	11.984	4.9552	909.8	51.486	8.7359	0.84239	2.3618	12.336	1723	212.81	1859.2	2516.3	139.64	25.516	11.772	52.351	208.14	164.89	514.53	1.0341	29.751	22.855	79.81	13.384	28.236	2.8779	536.67	5486.9	13.439	5341.2	18.131	384.74	15.95	1.7753	0.42487	2.1723
Argentina	122.16	0	25.298	10.092	4420.1	2274.3	272.02	81.336	104.59	4373.3	7.954	3.7291	32.408	37.961	15.696	2881.8	163.09	27.671	2.6683	7.4812	39.076	5457.7	674.09	5889.1	7970.4	442.32	80.825	37.288	165.83	659.3	522.3	1629.8	3.2756	94.237	72.395	252.8	42.395	89.44	9.116	1699.9	17380	42.57	16918	57.431	1218.7	50.521	5.6235	1.3458	6.8808
Armenia, Republic of	2.029	6.3879	0	0.16763	73.415	37.774	4.5181	1.3509	1.7372	72.638	0.13211	0.061937	0.53827	0.63051	0.2607	47.866	2.7087	0.4596	0.044319	0.12426	0.64903	90.649	11.196	97.814	132.38	7.3467	1.3424	0.61933	2.7543	10.951	8.6751	27.07	0.054406	1.5652	1.2024	4.1989	0.70416	1.4855	0.15141	28.235	288.67	0.70706	281	0.95389	20.242	0.83912	0.093403	0.022353	0.11429
Aruba	1.0986	3.4588	0.22752	0	39.752	20.453	2.4464	0.73148	0.94065	39.331	0.071533	0.033537	0.29146	0.3414	0.14116	25.917	1.4667	0.24886	0.023997	0.067281	0.35143	49.083	6.0623	52.963	71.681	3.978	0.72688	0.33535	1.4913	5.9293	4.6972	14.657	0.029459	0.84751	0.65107	2.2736	0.38128	0.80436	0.081983	15.288	156.31	0.38285	152.15	0.51649	10.96	0.45435	0.050574	0.012103	0.061882
Australia	717.04	2257.5	148.49	59.238	0	13349	1596.7	477.42	613.94	25670	46.688	21.888	190.23	222.82	92.13	16916	957.27	162.42	15.662	43.913	229.37	32035	3956.7	34567	46784	2596.3	474.42	218.87	973.35	3869.9	3065.8	9566.4	19.227	553.15	424.94	1483.9	248.85	524.99	53.508	9978.1	102020	249.88	99307	337.1	7153.3	296.54	33.008	7.8994	40.389
Austria	553.77	1743.5	114.68	45.75	20037	0	1233.1	368.71	474.14	19825	36.057	16.904	146.91	172.08	71.152	13064	739.3	125.44	12.096	33.914	177.14	24741	3055.8	26696	36131	2005.1	366.39	169.03	751.72	2988.7	2367.7	7388.2	14.849	427.19	328.18	1146	192.19	405.45	41.324	7706.1	78787	192.98	76694	260.34	5524.5	229.02	25.492	6.1007	31.192
Bahrain, Kingdom of	78.062	245.77	16.166	6.4491	2824.5	1453.3	0	51.975	66.838	2794.6	5.0828	2.3829	20.709	24.258	10.03	1841.6	104.22	17.683	1.7051	4.7807	24.971	3487.6	430.76	3763.3	5093.3	282.65	51.649	23.828	105.97	421.31	333.76	1041.5	2.0932	60.22	46.262	161.55	27.091	57.154	5.8253	1086.3	11106	27.203	10811	36.699	778.76	32.284	3.5935	0.85999	4.397
Bangladesh	10.875	34.24	2.2522	0.89848	393.51	202.47	24.217	0	9.3117	389.34	0.70813	0.33199	2.8852	3.3796	1.3973	256.56	14.519	2.4635	0.23755	0.66603	3.4788	485.88	60.012	524.29	709.59	39.379	7.1956	3.3197	14.763	58.696	46.499	145.1	0.29162	8.3897	6.4451	22.506	3.7743	7.9626	0.81157	151.34	1547.3	3.7899	1506.2	5.1129	108.5	4.4977	0.50064	0.11981	0.61258
Belarus	7.3036	22.994	1.5125	0.60339	264.27	135.97	16.264	4.8629	0	261.47	0.47555	0.22295	1.9376	2.2696	0.93841	172.3	9.7505	1.6544	0.15953	0.44728	2.3363	326.3	40.302	352.1	476.53	26.446	4.8323	2.2294	9.9144	39.418	31.227	97.442	0.19584	5.6342	4.3283	15.115	2.5347	5.3474	0.54502	101.64	1039.1	2.5452	1011.5	3.4337	72.862	3.0205	0.33622	0.080462	0.41139
Belgium	1180.4	3716.4	244.46	97.522	42712	21977	2628.6	785.95	1010.7	0	76.861	36.034	313.16	366.82	151.67	27848	1575.9	267.39	25.784	72.292	377.6	52738	6513.8	56907	77019	4274.2	781.01	360.32	1602.4	6370.9	5047.1	15749	31.652	910.62	699.56	2442.9	409.67	864.27	88.088	16427	167950	411.36	163480	554.96	11776	488.19	54.34	13.004	66.49
Benin	1.5527	4.8883	0.32154	0.12827	56.18	28.906	3.4574	1.0338	1.3294	55.585	0	0.047397	0.41191	0.48249	0.19949	36.629	2.0728	0.35171	0.033915	0.095087	0.49666	69.368	8.5678	74.851	101.31	5.622	1.0273	0.47394	2.1077	8.3798	6.6385	20.715	0.041633	1.1978	0.92015	3.2132	0.53885	1.1368	0.11586	21.606	220.9	0.54107	215.04	0.72995	15.49	0.64213	0.071475	0.017105	0.087456
Bhutan	0.48076	1.5136	0.099562	0.039718	17.396	8.9505	1.0706	0.3201	0.41163	17.211	0.031303	0	0.12754	0.1494	0.061771	11.342	0.64183	0.1089	0.010501	0.029443	0.15379	21.479	2.6529	23.177	31.368	1.7408	0.31809	0.14675	0.65262	2.5947	2.0555	6.4141	0.012891	0.37087	0.28491	0.99492	0.16685	0.352	0.035876	6.6902	68.4	0.16754	66.583	0.22602	4.7962	0.19883	0.022132	0.0052964	0.02708
Bolivia	9.9753	31.406	2.0658	0.82411	360.94	185.71	22.213	6.6417	8.541	357.12	0.64951	0.30451	0	3.0998	1.2817	235.33	13.317	2.2596	0.21789	0.6109	3.1909	445.67	55.045	480.9	650.85	36.119	6.6	3.0449	13.541	53.838	42.65	133.09	0.26748	7.6952	5.9116	20.644	3.4619	7.3035	0.74439	138.81	1419.2	3.4762	1381.5	4.6897	99.516	4.1255	0.45921	0.10989	0.56188
Bosnia and Herzegovina	4.2878	13.5	0.88798	0.35424	155.15	79.828	9.548	2.8549	3.6713	153.5	0.27919	0.13089	1.1375	0	0.55093	101.15	5.7244	0.97128	0.093659	0.26259	1.3716	191.57	23.661	206.71	279.77	15.526	2.837	1.3088	5.8206	23.142	18.333	57.206	0.11497	3.3078	2.5411	8.8735	1.4881	3.1394	0.31997	59.668	610.05	1.4942	593.84	2.0158	42.776	1.7733	0.19739	0.047238	0.24152
Botswana	6.4018	20.155	1.3258	0.52889	231.64	119.18	14.255	4.2624	5.4813	229.18	0.41683	0.19542	1.6983	1.9894	0	151.02	8.5466	1.4501	0.13983	0.39206	2.0478	286.01	35.326	308.62	417.69	23.18	4.2356	1.9541	8.6902	34.551	27.371	85.41	0.17166	4.9385	3.7939	13.248	2.2217	4.6871	0.47772	89.086	910.81	2.2309	886.62	3.0097	63.865	2.6476	0.2947	0.070527	0.36059
Brazil	354.73	1116.8	73.462	29.306	12835	6604.1	789.9	236.18	303.72	12699	23.097	10.829	94.107	110.23	45.578	0	473.57	80.353	7.7483	21.724	113.47	15848	1957.4	17101	23145	1284.4	234.7	108.28	481.53	1914.5	1516.7	4732.6	9.5118	273.65	210.22	734.1	123.11	259.72	26.471	4936.3	50469	123.62	49128	166.77	3538.8	146.7	16.33	3.9079	19.981
Bulgaria	20.154	63.452	4.1738	1.665	729.24	375.22	44.879	13.419	17.256	721.52	1.3123	0.61523	5.3467	6.2629	2.5895	475.45	0	4.5653	0.44023	1.2343	6.4469	900.43	111.21	971.6	1315	72.976	13.335	6.1519	27.358	108.77	86.171	268.89	0.54042	15.547	11.944	41.708	6.9945	14.756	1.504	280.46	2867.4	7.0233	2791.2	9.4751	201.06	8.3351	0.92778	0.22203	1.1352
Burkina Faso	4.8718	15.338	1.0089	0.40249	176.28	90.7	10.848	3.2437	4.1713	174.41	0.31721	0.14872	1.2925	1.5139	0.62596	114.93	6.504	0	0.10641	0.29836	1.5584	217.66	26.883	234.86	317.87	17.64	3.2233	1.4871	6.6133	26.294	20.83	64.997	0.13063	3.7582	2.8872	10.082	1.6908	3.5669	0.36355	67.795	693.13	1.6977	674.72	2.2904	48.602	2.0148	0.22427	0.053671	0.27441
Burundi	0.41536	1.3077	0.086018	0.034315	15.029	7.7328	0.92491	0.27655	0.35563	14.87	0.027045	0.012679	0.11019	0.12907	0.053368	9.7987	0.55451	0.094087	0	0.025437	0.13286	18.557	2.292	20.024	27.101	1.504	0.27481	0.12679	0.56383	2.2417	1.7759	5.5415	0.011138	0.32042	0.24615	0.85957	0.14415	0.30411	0.030995	5.78	59.095	0.14474	57.525	0.19527	4.1437	0.17178	0.019121	0.0045759	0.023396
Cabo Verde	0.57149	1.7992	0.11835	0.047214	20.678	10.64	1.2726	0.38051	0.48931	20.459	0.037211	0.017445	0.15161	0.17759	0.073428	13.482	0.76295	0.12945	0.012483	0	0.18281	25.532	3.1535	27.551	37.288	2.0693	0.37812	0.17444	0.77577	3.0844	2.4434	7.6245	0.015324	0.44086	0.33868	1.1827	0.19833	0.41842	0.042646	7.9527	81.308	0.19915	79.148	0.26867	5.7013	0.23635	0.026308	0.0062959	0.03219
Cambodia	7.2378	22.787	1.4989	0.59795	261.88	134.75	16.117	4.819	6.197	259.11	0.47126	0.22094	1.9201	2.2491	0.92995	170.74	9.6626	1.6395	0.15809	0.44325	0	323.36	39.939	348.92	472.24	26.207	4.7887	2.2093	9.825	39.063	30.946	96.563	0.19407	5.5834	4.2893	14.978	2.5119	5.2992	0.54011	100.72	1029.7	2.5222	1002.4	3.4027	72.205	2.9933	0.33318	0.079736	0.40768
Canada	1301	4096	269.43	107.48	47074	24221	2897	866.22	1113.9	46575	84.71	39.714	345.14	404.28	167.16	30692	1736.9	294.7	28.418	79.675	416.16	0	7179	62719	84885	4710.7	860.78	397.12	1766	7021.6	5562.5	17357	34.885	1003.6	771	2692.4	451.51	952.53	97.085	18104	185100	453.37	180180	611.63	12979	538.05	59.89	14.333	73.281
Chile	152.2	479.19	31.52	12.574	5507.2	2833.6	338.92	101.34	130.32	5448.9	9.9103	4.6462	40.378	47.297	19.556	3590.6	203.2	34.477	3.3246	9.3212	48.687	6800	0	7337.5	9930.7	551.11	100.7	46.459	206.61	821.46	650.76	2030.6	4.0812	117.41	90.2	314.98	52.822	111.44	11.358	2118	21655	53.04	21079	71.555	1518.4	62.946	7.0066	1.6768	8.5731
China, P.R.: Hong Kong	1753.9	5521.8	363.21	144.9	63461	32652	3905.5	1167.8	1501.7	62789	114.2	53.539	465.29	545.02	225.35	41375	2341.5	397.29	38.31	107.41	561.03	78358	9678.1	0	114430	6350.6	1160.4	535.36	2380.8	9465.8	7498.8	23399	47.029	1353	1039.4	3629.6	608.68	1284.1	130.88	24406	249530	611.19	242900	824.55	17497	725.34	80.738	19.322	98.79
China, P.R.: Mainland	2795	8799.5	578.82	230.91	101130	52035	6223.8	1860.9	2393.1	100060	181.99	85.32	741.49	868.54	359.12	65936	3731.4	633.12	61.051	171.17	894.06	124870	15423	134740	0	10120	1849.2	853.15	3794.1	15085	11950	37289	74.945	2156.1	1656.4	5784.1	970	2046.4	208.57	38894	397650	974	387090	1314	27883	1155.9	128.66	30.791	157.43
Colombia	60.112	189.25	12.449	4.9661	2175	1119.1	133.86	40.023	51.468	2152	3.914	1.835	15.947	18.68	7.7235	1418.1	80.25	13.616	1.313	3.6813	19.228	2685.6	331.7	2897.9	3922.1	0	39.772	18.349	81.599	324.43	257.01	801.98	1.6118	46.372	35.624	124.4	20.862	44.011	4.4857	836.5	8552.3	20.948	8325.2	28.26	599.68	24.86	2.7672	0.66223	3.3859
Costa Rica	10.765	33.893	2.2294	0.88938	389.53	200.42	23.972	7.1678	9.2174	385.4	0.70096	0.32863	2.856	3.3453	1.3832	253.96	14.372	2.4386	0.23515	0.65929	3.4436	480.96	59.405	518.98	702.4	38.98	0	3.2861	14.614	58.102	46.028	143.63	0.28867	8.3047	6.3798	22.279	3.7361	7.882	0.80335	149.81	1531.6	3.7515	1491	5.0611	107.4	4.4522	0.49558	0.1186	0.60638
Cote d'Ivoire	9.7198	30.601	2.0129	0.803	351.69	180.96	21.644	6.4716	8.3222	347.97	0.63288	0.29671	2.5786	3.0204	1.2489	229.3	12.976	2.2017	0.21231	0.59525	3.1092	434.25	53.635	468.58	634.18	35.194	6.4309	0	13.194	52.458	41.558	129.68	0.26063	7.4981	5.7602	20.115	3.3732	7.1164	0.72532	135.26	1382.9	3.3872	1346.1	4.5696	96.966	4.0198	0.44744	0.10708	0.54748
Croatia	15.826	49.825	3.2774	1.3075	572.63	294.63	35.241	10.537	13.55	566.57	1.0305	0.4831	4.1985	4.9179	2.0334	373.35	21.128	3.5849	0.34568	0.9692	5.0624	707.05	87.329	762.94	1032.6	57.304	10.471	4.8307	0	85.414	67.665	211.14	0.42436	12.209	9.3788	32.751	5.4924	11.587	1.181	220.23	2251.6	5.515	2191.8	7.4402	157.88	6.5451	0.72853	0.17435	0.89142
Cyprus	144.58	455.19	29.942	11.945	5231.4	2691.7	321.95	96.264	123.79	5176	9.4139	4.4135	38.356	44.928	18.577	3410.8	193.02	32.75	3.1581	8.8543	46.248	6459.4	797.81	6970	9433.3	523.51	95.659	44.132	196.26	0	618.17	1928.9	3.8768	111.53	85.682	299.2	50.177	105.86	10.789	2011.9	20570	50.383	20024	67.971	1442.4	59.794	6.6556	1.5928	8.1437
Czech Republic	87.704	276.12	18.163	7.2456	3173.4	1632.8	195.3	58.394	75.093	3139.8	5.7106	2.6772	23.267	27.254	11.269	2069	117.09	19.867	1.9157	5.3711	28.055	3918.3	483.96	4228.1	5722.3	317.56	58.027	26.771	119.05	473.34	0	1170.1	2.3517	67.657	51.975	181.5	30.437	64.213	6.5447	1220.5	12478	30.563	12146	41.232	874.95	36.271	4.0374	0.9662	4.94
Denmark	458.25	1442.7	94.901	37.859	16581	8531.4	1020.4	305.11	392.36	16405	29.838	13.989	121.57	142.4	58.879	10811	611.78	103.8	10.01	28.064	146.59	20473	2528.7	22092	29899	1659.3	303.2	139.88	622.06	2473.2	1959.3	0	12.288	353.51	271.57	948.34	159.04	335.51	34.196	6376.9	65198	159.69	63466	215.44	4571.6	189.52	21.095	5.0484	25.812
Djibouti	0.65138	2.0508	0.1349	0.053814	23.569	12.127	1.4505	0.4337	0.55772	23.319	0.042412	0.019884	0.17281	0.20242	0.083693	15.367	0.8696	0.14755	0.014228	0.039891	0.20836	29.102	3.5944	31.402	42.5	2.3586	0.43097	0.19883	0.88422	3.5155	2.785	8.6904	0	0.50249	0.38602	1.348	0.22606	0.47691	0.048608	9.0644	92.674	0.22699	90.212	0.30623	6.4983	0.26939	0.029986	0.007176	0.03669
Dominican Republic	6.0549	19.063	1.2539	0.50023	219.09	112.73	13.483	4.0315	5.1843	216.77	0.39425	0.18483	1.6063	1.8816	0.77797	142.84	8.0835	1.3716	0.13226	0.37081	1.9369	270.52	33.412	291.9	395.06	21.924	4.0061	1.8482	8.2193	32.679	25.888	80.782	0.16236	0	3.5883	12.53	2.1014	4.4332	0.45184	84.259	861.46	2.11	838.58	2.8466	60.405	2.5041	0.27873	0.066705	0.34105
Ecuador	12.69	39.954	2.6281	1.0484	459.18	236.26	28.259	8.4495	10.866	454.32	0.8263	0.38739	3.3667	3.9435	1.6305	299.38	16.942	2.8746	0.2772	0.77718	4.0594	566.97	70.027	611.79	828	45.95	8.3964	3.8737	17.227	68.491	54.259	169.31	0.34028	9.7897	0	26.262	4.4042	9.2914	0.947	176.6	1805.5	4.4224	1757.6	5.9661	126.6	5.2483	0.58419	0.13981	0.71481
Egypt	23.348	73.507	4.8352	1.9289	844.8	434.67	51.99	15.545	19.991	835.85	1.5202	0.71272	6.194	7.2553	2.9999	550.8	31.17	5.2887	0.50999	1.4299	7.4685	1043.1	128.84	1125.6	1523.4	84.54	15.448	7.1268	31.694	126.01	99.826	311.5	0.62605	18.011	13.837	0	8.1028	17.094	1.7423	324.9	3321.8	8.1363	3233.6	10.977	232.92	9.6559	1.0748	0.25722	1.3151
El Salvador	3.5166	11.071	0.72826	0.29053	127.24	65.47	7.8307	2.3414	3.011	125.89	0.22897	0.10735	0.93293	1.0928	0.45183	82.96	4.6948	0.79658	0.076813	0.21536	1.1249	157.11	19.405	169.53	229.45	12.733	2.3267	1.0734	4.7737	18.979	15.036	46.917	0.094295	2.7128	2.084	7.2775	0	2.5747	0.26242	48.936	500.32	1.2255	487.03	1.6533	35.082	1.4544	0.16188	0.038741	0.19808
Estonia	15.752	49.594	3.2622	1.3014	569.97	293.27	35.077	10.488	13.487	563.94	1.0257	0.48086	4.179	4.8951	2.024	371.61	21.03	3.5682	0.34408	0.9647	5.0389	703.77	86.924	759.4	1027.8	57.038	10.422	4.8083	21.383	85.017	67.351	210.16	0.42239	12.152	9.3353	32.599	5.4669	0	1.1755	219.21	2241.2	5.4894	2181.6	7.4057	157.15	6.5147	0.72515	0.17354	0.88728
Fiji	0.83068	2.6152	0.17203	0.068626	30.056	15.465	1.8497	0.55308	0.71123	29.738	0.054087	0.025357	0.22037	0.25813	0.10673	19.596	1.109	0.18816	0.018144	0.050872	0.26572	37.112	4.5838	40.046	54.198	3.0078	0.5496	0.25356	1.1276	4.4832	3.5516	11.082	0.022274	0.64081	0.49228	1.719	0.28829	0.60819	0	11.559	118.18	0.28947	115.04	0.39052	8.287	0.34354	0.038239	0.0091513	0.046789
Finland	417.83	1315.5	86.53	34.519	15119	7778.9	930.42	278.2	357.75	14958	27.206	12.755	110.85	129.84	53.686	9857.1	557.82	94.648	9.1267	25.589	133.66	18668	2305.7	20143	27262	1512.9	276.45	127.54	567.19	2255.1	1786.5	5574.6	11.204	322.33	247.62	864.69	145.01	305.92	31.18	0	59447	145.61	57868	196.44	4168.4	172.8	19.235	4.6031	23.535
France	3771.9	11875	781.12	311.61	136480	70222	8399.1	2511.4	3229.5	135030	245.59	115.14	1000.6	1172.1	484.63	88982	5035.5	854.4	82.389	230.99	1206.5	168520	20814	181840	246100	13657	2495.6	1151.3	5120.2	20357	16127	50323	101.14	2909.7	2235.3	7805.7	1309	2761.6	281.47	52488	0	1314.4	522380	1773.3	37629	1559.9	173.63	41.553	212.46
Georgia	2.8847	9.0821	0.5974	0.23832	104.38	53.706	6.4236	1.9207	2.4699	103.27	0.18783	0.088059	0.76529	0.89642	0.37065	68.053	3.8512	0.65344	0.063011	0.17666	0.92276	128.88	15.918	139.07	188.22	10.445	1.9086	0.88054	3.9159	15.569	12.334	38.487	0.077351	2.2254	1.7096	5.9698	1.0011	2.1121	0.21527	40.143	410.42	0	399.52	1.3562	28.778	1.193	0.1328	0.03178	0.16249
Germany	4471.3	14077	925.96	369.39	161780	83242	9956.5	2977	3828.3	160070	291.13	136.49	1186.2	1389.4	574.49	105480	5969.2	1012.8	97.665	273.83	1430.3	199760	24673	215550	291730	16190	2958.3	1364.8	6069.5	24132	19117	59653	119.89	3449.2	2649.8	9253.1	1551.7	3273.7	333.66	62221	636140	1558.1	0	2102.1	44606	1849.2	205.83	49.258	251.85
Ghana	4.5682	14.382	0.94603	0.3774	165.29	85.047	10.172	3.0416	3.9113	163.54	0.29744	0.13945	1.2119	1.4196	0.58694	107.77	6.0986	1.0348	0.099782	0.27976	1.4613	204.09	25.208	220.22	298.06	16.541	3.0224	1.3944	6.2011	24.655	19.532	60.946	0.12249	3.524	2.7072	9.4536	1.5854	3.3446	0.34089	63.569	649.93	1.5919	632.67	0	45.573	1.8892	0.21029	0.050326	0.25731
Greece	146.03	459.75	30.242	12.064	5283.8	2718.7	325.18	97.229	125.03	5227.9	9.5083	4.4577	38.741	45.379	18.763	3445	194.95	33.079	3.1897	8.9431	46.712	6524.2	805.81	7039.9	9527.9	528.76	96.618	44.575	198.23	788.14	624.36	1948.3	3.9157	112.65	86.541	302.2	50.68	106.92	10.897	2032.1	20776	50.889	20224	68.653	0	60.393	6.7224	1.6088	8.2254
Guatemala	7.1361	22.467	1.4778	0.58955	258.21	132.85	15.89	4.7513	6.11	255.47	0.46464	0.21784	1.8931	2.2175	0.91688	168.35	9.5268	1.6165	0.15587	0.43702	2.2827	318.82	39.378	344.02	465.6	25.839	4.7214	2.1782	9.6869	38.514	30.511	95.206	0.19135	5.505	4.229	14.768	2.4766	5.2247	0.53252	99.304	1015.3	2.4868	988.31	3.3549	71.191	0	0.3285	0.078616	0.40195
Guinea	0.65479	2.0615	0.1356	0.054096	23.692	12.19	1.4581	0.43597	0.56064	23.441	0.042635	0.019988	0.17371	0.20348	0.084131	15.447	0.87416	0.14832	0.014303	0.0401	0.20945	29.254	3.6132	31.566	42.723	2.3709	0.43323	0.19987	0.88885	3.534	2.7996	8.7359	0.017558	0.50512	0.38805	1.3551	0.22724	0.47941	0.048863	9.1119	93.16	0.22818	90.685	0.30784	6.5323	0.2708	0	0.0072136	0.036882
Guinea-Bissau	0.14564	0.45852	0.030161	0.012032	5.2697	2.7114	0.3243	0.096969	0.1247	5.2139	0.0094828	0.0044458	0.038637	0.045257	0.018713	3.4357	0.19443	0.03299	0.0031812	0.0089191	0.046587	6.5067	0.80365	7.021	9.5024	0.52734	0.096359	0.044455	0.1977	0.78602	0.62269	1.943	0.0039052	0.11235	0.086309	0.30139	0.050544	0.10663	0.010868	2.0267	20.721	0.050752	20.17	0.068469	1.4529	0.060231	0.0067044	0	0.0082033
Haiti	1.5559	4.8986	0.32222	0.12854	56.298	28.967	3.4647	1.036	1.3322	55.702	0.10131	0.047496	0.41277	0.4835	0.19991	36.706	2.0772	0.35245	0.033986	0.095287	0.49771	69.514	8.5858	75.009	101.52	5.6338	1.0295	0.47494	2.1121	8.3975	6.6525	20.758	0.041721	1.2003	0.92208	3.2199	0.53998	1.1392	0.11611	21.652	221.37	0.54221	215.49	0.73149	15.522	0.64348	0.071626	0.017141	0
Honduras	3.2901	10.358	0.68135	0.27181	119.04	61.252	7.3262	2.1906	2.817	117.78	0.21422	0.10043	0.87283	1.0224	0.42273	77.616	4.3923	0.74526	0.071865	0.20149	1.0524	146.99	18.155	158.61	214.66	11.913	2.1768	1.0043	4.4661	17.757	14.067	43.895	0.088221	2.5381	1.9498	6.8087	1.1418	2.4089	0.24552	45.784	468.09	1.1465	455.66	1.5468	32.822	1.3607	0.15146	0.036246	0.18532
Hungary	149.81	471.64	31.024	12.376	5420.5	2789	333.59	99.744	128.27	5363.1	9.7543	4.573	39.743	46.553	19.248	3534.1	200	33.934	3.2722	9.1744	47.92	6692.9	826.66	7222	9774.4	542.43	99.117	45.728	203.36	808.52	640.51	1998.7	4.017	115.57	88.78	310.02	51.991	109.68	11.179	2084.7	21314	52.205	20748	70.429	1494.5	61.955	6.8963	1.6504	8.4382
Iceland	21.964	69.149	4.5485	1.8145	794.71	408.9	48.908	14.624	18.806	786.3	1.4301	0.67047	5.8268	6.8252	2.822	518.14	29.322	4.9752	0.47975	1.3451	7.0257	981.27	121.2	1058.8	1433	79.528	14.532	6.7043	29.815	118.54	93.908	293.03	0.58894	16.943	13.016	45.453	7.6225	16.081	1.639	305.64	3124.9	7.6539	3041.9	10.326	219.11	9.0835	1.0111	0.24197	1.2371
India	215.03	676.99	44.531	17.765	7780.5	4003.3	478.82	143.17	184.11	7698.1	14.001	6.564	57.046	66.82	27.628	5072.7	287.07	48.708	4.6969	13.169	68.784	9606.9	1186.6	10366	14030	778.6	142.27	65.636	291.89	1160.5	919.38	2868.8	5.7659	165.88	127.43	445	74.626	157.44	16.046	2992.3	30593	74.934	29781	101.09	2145.2	88.929	9.8987	2.3689	12.112
Indonesia	88.848	279.72	18.4	7.3402	3214.8	1654.1	197.85	59.157	76.073	3180.8	5.7851	2.7122	23.571	27.61	11.416	2096	118.61	20.126	1.9407	5.4412	28.421	3969.5	490.28	4283.2	5797	321.71	58.785	27.12	120.61	479.52	379.88	1185.4	2.3824	68.54	52.654	183.87	30.835	65.051	6.6302	1236.4	12641	30.962	12305	41.77	886.37	36.745	4.0901	0.97881	5.0045
Iraq	50.55	159.15	10.468	4.1762	1829	941.1	112.56	33.657	43.281	1809.7	3.2914	1.5431	13.41	15.708	6.4949	1192.5	67.485	11.45	1.1042	3.0957	16.17	2258.4	278.94	2436.9	3298.2	183.03	33.445	15.43	68.619	272.82	216.13	674.41	1.3554	38.995	29.957	104.61	17.543	37.01	3.7722	703.44	7191.9	17.616	7000.9	23.765	504.29	20.906	2.327	0.55689	2.8473
Ireland	2017.1	6350.6	417.73	166.65	72986	37553	4491.7	1343	1727.1	72213	131.34	61.575	535.13	626.82	259.17	47586	2692.9	456.92	44.06	123.53	645.24	90119	11131	97242	131610	7303.8	1334.6	615.71	2738.2	10887	8624.4	26912	54.088	1556.1	1195.4	4174.4	700.04	1476.9	150.52	28070	286980	702.93	279360	948.31	20123	834.22	92.857	22.222	113.62
Israel	146.93	462.57	30.427	12.138	5316.2	2735.3	327.17	97.825	125.8	5259.9	9.5666	4.4851	38.978	45.657	18.878	3466.1	196.15	33.281	3.2093	8.9979	46.998	6564.2	810.75	7083	9586.3	532	97.21	44.848	199.45	792.97	628.19	1960.2	3.9397	113.34	87.072	304.06	50.99	107.57	10.964	2044.6	20904	51.201	20348	69.074	1465.8	60.763	6.7636	1.6186	8.2758
Italy	1327.1	4178.1	274.83	109.64	48018	24707	2955.1	883.6	1136.3	47510	86.41	40.511	352.07	412.39	170.51	31307	1771.7	300.61	28.988	81.273	424.51	59291	7323.1	63977	86588	4805.3	878.05	405.09	1801.5	7162.4	5674.1	17706	35.585	1023.8	786.47	2746.4	460.57	971.64	99.033	18468	188810	462.47	183800	623.91	13239	548.84	61.092	14.62	74.751
Jamaica	2.9387	9.2519	0.60858	0.24278	106.33	54.71	6.5438	1.9566	2.5161	105.2	0.19134	0.089706	0.77961	0.91319	0.37758	69.326	3.9232	0.66567	0.064189	0.17997	0.94002	131.29	16.216	141.67	191.74	10.641	1.9443	0.89701	3.9891	15.86	12.565	39.206	0.078798	2.267	1.7415	6.0815	1.0199	2.1516	0.21929	40.894	418.1	1.0241	406.99	1.3816	29.317	1.2153	0.13528	0.032374	0.16553
Japan	3537	11136	732.48	292.21	127980	65849	7876.1	2355	3028.4	126620	230.3	107.97	938.33	1099.1	454.45	83441	4722	801.2	77.258	216.61	1131.4	158020	19518	170510	230780	12807	2340.2	1079.6	4801.3	19089	15123	47189	94.841	2728.5	2096.1	7319.7	1227.5	2589.6	263.94	49220	503220	1232.6	489850	1662.8	35286	1462.8	162.82	38.966	199.23
Jordan	11.545	36.349	2.391	0.95383	417.75	214.94	25.709	7.6871	9.8853	413.33	0.75175	0.35244	3.0629	3.5877	1.4834	272.37	15.413	2.6153	0.25219	0.70706	3.6931	515.81	63.709	556.59	753.3	41.805	7.6388	3.5242	15.672	62.312	49.363	154.03	0.30958	8.9065	6.8421	23.893	4.0068	8.4531	0.86156	160.66	1642.6	4.0234	1599	5.4278	115.18	4.7748	0.53148	0.12719	0.65032
Kazakhstan	82.545	259.88	17.094	6.8194	2986.7	1536.8	183.81	54.96	70.676	2955.1	5.3747	2.5198	21.898	25.651	10.606	1947.3	110.2	18.698	1.803	5.0552	26.404	3687.8	455.49	3979.4	5385.7	298.88	54.614	25.196	112.05	445.5	352.93	1101.3	2.2134	63.677	48.918	170.82	28.647	60.436	6.1598	1148.7	11744	28.765	11432	38.807	823.48	34.138	3.7999	0.90937	4.6495
Kiribati	0.33002	1.039	0.068345	0.027265	11.941	6.1441	0.73488	0.21973	0.28257	11.815	0.021488	0.010074	0.087552	0.10255	0.042403	7.7855	0.44059	0.074756	0.0072086	0.020211	0.10557	14.744	1.8211	15.91	21.533	1.195	0.21835	0.10074	0.44799	1.7812	1.411	4.403	0.0088493	0.25459	0.19558	0.68297	0.11453	0.24163	0.024627	4.5925	46.953	0.11501	45.706	0.15515	3.2924	0.13649	0.015192	0.0036357	0.018589
Korea, Republic of	451.75	1422.2	93.553	37.321	16346	8410.3	1005.9	300.78	386.79	16172	29.414	13.79	119.84	140.38	58.043	10657	603.09	102.33	9.8675	27.666	144.5	20183	2492.8	21778	29475	1635.7	298.89	137.89	613.23	2438.1	1931.5	6027	12.113	348.49	267.72	934.87	156.78	330.75	33.711	6286.4	64272	157.42	62565	212.38	4506.7	186.83	20.796	4.9767	25.445
Kosovo, Republic of	2.574	8.1038	0.53305	0.21265	93.135	47.921	5.7317	1.7138	2.2039	92.148	0.1676	0.078574	0.68286	0.79986	0.33072	60.723	3.4363	0.58306	0.056223	0.15763	0.82336	115	14.204	124.09	167.94	9.3201	1.703	0.78569	3.4941	13.892	11.005	34.341	0.069019	1.9856	1.5254	5.3268	0.8933	1.8846	0.19208	35.819	366.21	0.89698	356.48	1.2101	25.678	1.0645	0.11849	0.028357	0.14498
Kuwait	83.749	263.67	17.344	6.9189	3030.3	1559.2	186.49	55.761	71.707	2998.2	5.4531	2.5565	22.218	26.025	10.761	1975.7	111.81	18.971	1.8293	5.1289	26.79	3741.6	462.14	4037.4	5464.3	303.25	55.411	25.564	113.69	452	358.08	1117.3	2.2457	64.606	49.632	173.32	29.065	61.318	6.2496	1165.4	11915	29.185	11599	39.373	835.49	34.636	3.8553	0.92263	4.7173
Kyrgyz Republic	1.6857	5.3071	0.34909	0.13926	60.994	31.383	3.7537	1.1224	1.4433	60.348	0.10976	0.051458	0.4472	0.52383	0.21659	39.767	2.2504	0.38184	0.03682	0.10323	0.53922	75.311	9.3018	81.265	109.99	6.1037	1.1153	0.51454	2.2883	9.0978	7.2073	22.49	0.0452	1.3004	0.99898	3.4885	0.58502	1.2342	0.12579	23.458	239.83	0.58743	233.46	0.79249	16.817	0.69715	0.077599	0.018571	0.094949
Latvia	15.836	49.856	3.2795	1.3083	572.99	294.82	35.263	10.544	13.559	566.92	1.0311	0.48341	4.2011	4.921	2.0347	373.58	21.141	3.5871	0.3459	0.96981	5.0656	707.5	87.384	763.42	1033.2	57.34	10.477	4.8338	21.496	85.467	67.707	211.27	0.42462	12.216	9.3847	32.772	5.4958	11.594	1.1817	220.37	2253	5.5185	2193.2	7.4449	157.98	6.5492	0.72899	0.17446	0.89198
Lesotho	0.64949	2.0448	0.1345	0.053658	23.501	12.092	1.4463	0.43244	0.5561	23.252	0.04229	0.019826	0.1723	0.20183	0.08345	15.322	0.86709	0.14712	0.014187	0.039776	0.20776	29.017	3.584	31.311	42.377	2.3517	0.42972	0.19825	0.88166	3.5054	2.777	8.6652	0.017416	0.50104	0.3849	1.3441	0.22541	0.47553	0.048467	9.0381	92.406	0.22634	89.951	0.30534	6.4794	0.26861	0.029899	0.0071552	0.036584
Lithuania	11.835	37.259	2.4508	0.97771	428.21	220.33	26.353	7.8796	10.133	423.68	0.77057	0.36126	3.1396	3.6776	1.5206	279.19	15.799	2.6808	0.2585	0.72476	3.7856	528.73	65.304	570.53	772.16	42.851	7.8301	3.6124	16.065	63.872	50.6	157.89	0.31733	9.1295	7.0135	24.491	4.1072	8.6648	0.88313	164.69	1683.7	4.1241	1639	5.5638	118.06	4.8944	0.54479	0.13038	0.6666
Luxembourg	4583.5	14430	949.21	378.67	165850	85333	10206	3051.8	3924.5	164090	298.44	139.92	1216	1424.3	588.92	108130	6119.1	1038.3	100.12	280.7	1466.2	204780	25292	220970	299060	16596	3032.6	1399.1	6222	24738	19597	61151	122.9	3535.9	2716.3	9485.4	1590.7	3355.9	342.04	63783	652120	1597.3	634800	2154.9	45726	1895.6	211	50.495	258.17
Macedonia, FYR	2.6272	8.2714	0.54408	0.21705	95.062	48.912	5.8503	1.7493	2.2495	94.055	0.17107	0.0802	0.69699	0.81641	0.33756	61.979	3.5074	0.59512	0.057387	0.1609	0.8404	117.38	14.497	126.66	171.42	9.5129	1.7383	0.80195	3.5664	14.179	11.233	35.051	0.070447	2.0267	1.557	5.437	0.91178	1.9236	0.19605	36.56	373.79	0.91554	363.86	1.2351	26.21	1.0865	0.12094	0.028943	0.14798
Malawi	0.40652	1.2798	0.084186	0.033584	14.709	7.5682	0.90522	0.27066	0.34806	14.553	0.026469	0.012409	0.10785	0.12632	0.052231	9.5901	0.54271	0.092084	0.0088795	0.024896	0.13004	18.162	2.2432	19.597	26.524	1.4719	0.26896	0.12409	0.55183	2.194	1.7381	5.4235	0.0109	0.3136	0.24091	0.84127	0.14108	0.29763	0.030336	5.657	57.837	0.14166	56.3	0.19111	4.0555	0.16812	0.018714	0.0044784	0.022898
Malaysia	192.67	606.58	39.9	15.917	6971.3	3586.9	429.03	128.28	164.96	6897.5	12.545	5.8814	51.113	59.871	24.755	4545.2	257.22	43.643	4.2084	11.799	61.63	8607.8	1063.2	9288.2	12571	697.63	127.47	58.81	261.54	1039.8	823.77	2570.5	5.1662	148.63	114.18	398.72	66.865	141.06	14.378	2681.1	27412	67.141	26683	90.579	1922.1	79.681	8.8693	2.1226	10.852
Mali	1.2725	4.0063	0.26353	0.10513	46.044	23.691	2.8336	0.84727	1.0896	45.556	0.082857	0.038845	0.33759	0.39544	0.1635	30.02	1.6989	0.28825	0.027796	0.077931	0.40706	56.853	7.022	61.347	83.028	4.6077	0.84194	0.38843	1.7274	6.8679	5.4408	16.977	0.034122	0.98166	0.75413	2.6334	0.44163	0.93169	0.09496	17.708	181.05	0.44345	176.24	0.59825	12.695	0.52627	0.05858	0.014019	0.071677
Malta	134.26	422.7	27.805	11.092	4858	2499.6	298.97	89.394	114.96	4806.6	8.7421	4.0985	35.619	41.722	17.251	3167.4	179.24	30.413	2.9327	8.2224	42.948	5998.4	740.88	6472.6	8760.1	486.15	88.832	40.983	182.26	724.62	574.05	1791.3	3.6001	103.57	79.567	277.85	46.596	98.301	10.019	1868.4	19102	46.788	18595	63.121	1339.4	55.526	6.1807	1.4791	7.5625
Mauritius	189.72	597.31	39.29	15.674	6864.8	3532.1	422.47	126.32	162.44	6792.1	12.353	5.7915	50.332	58.957	24.377	4475.8	253.29	42.976	4.1441	11.619	60.689	8476.3	1046.9	9146.3	12379	686.97	125.53	57.912	257.54	1024	811.18	2531.2	5.0873	146.36	112.44	392.63	65.843	138.91	14.158	2640.1	26993	66.115	26276	89.195	1892.7	78.463	8.7338	2.0901	10.687
Mexico	265.26	835.12	54.933	21.914	9597.8	4938.4	590.67	176.61	227.12	9496.2	17.271	8.0973	70.37	82.428	34.082	6257.6	354.12	60.086	5.794	16.245	84.85	11851	1463.7	12788	17307	960.46	175.5	80.968	360.08	1431.6	1134.1	3538.9	7.1126	204.63	157.2	548.94	92.057	194.21	19.794	3691.2	37739	92.437	36737	124.7	2646.2	109.7	12.211	2.9222	14.941
Moldova	1.9057	5.9998	0.39466	0.15744	68.954	35.479	4.2436	1.2688	1.6317	68.224	0.12408	0.058174	0.50557	0.5922	0.24486	44.957	2.5442	0.43168	0.041626	0.11671	0.60959	85.141	10.516	91.871	124.34	6.9003	1.2609	0.5817	2.5869	10.285	8.148	25.425	0.0511	1.4701	1.1294	3.9438	0.66137	1.3953	0.14221	26.519	271.13	0.6641	263.93	0.89592	19.012	0.78813	0.087727	0.020994	0.10734
Morocco	12.66	39.857	2.6217	1.0459	458.06	235.69	28.19	8.429	10.839	453.21	0.82429	0.38645	3.3585	3.934	1.6266	298.65	16.901	2.8676	0.27652	0.77529	4.0496	565.59	69.857	610.3	825.99	45.839	8.376	3.8643	17.185	68.325	54.127	168.9	0.33946	9.766	7.5024	26.199	4.3935	9.2688	0.9447	176.17	1801.1	4.4116	1753.3	5.9517	126.29	5.2356	0.58278	0.13947	0.71307
Mozambique	3.9264	12.362	0.81312	0.32438	142.07	73.099	8.7432	2.6143	3.3618	140.56	0.25565	0.11986	1.0416	1.2201	0.50448	92.627	5.2418	0.8894	0.085764	0.24046	1.256	175.42	21.666	189.28	256.18	14.217	2.5978	1.1985	5.3299	21.191	16.788	52.384	0.10528	3.0289	2.3269	8.1255	1.3626	2.8747	0.293	54.638	558.62	1.3683	543.78	1.8459	39.17	1.6238	0.18075	0.043256	0.22116
Myanmar	4.1218	12.977	0.8536	0.34053	149.14	76.737	9.1784	2.7444	3.5292	147.56	0.26838	0.12582	1.0935	1.2809	0.5296	97.238	5.5027	0.93368	0.090033	0.25243	1.3185	184.15	22.745	198.71	268.93	14.925	2.7271	1.2582	5.5952	22.246	17.623	54.992	0.11052	3.1797	2.4427	8.53	1.4305	3.0178	0.30759	57.358	586.43	1.4364	570.85	1.9378	41.12	1.7047	0.18975	0.045409	0.23217
Namibia	4.9079	15.452	1.0164	0.40546	177.58	91.371	10.929	3.2677	4.2022	175.7	0.31956	0.14982	1.302	1.5251	0.63059	115.78	6.5521	1.1117	0.1072	0.30056	1.5699	219.27	27.082	236.6	320.22	17.771	3.2472	1.4981	6.6622	26.488	20.984	65.478	0.1316	3.7861	2.9085	10.157	1.7033	3.5933	0.36624	68.296	698.26	1.7103	679.71	2.3073	48.962	2.0297	0.22593	0.054068	0.27644
Netherlands	4321.1	13604	894.87	356.99	156350	80447	9622.1	2877.1	3699.8	154700	281.36	131.91	1146.4	1342.8	555.2	101940	5768.8	978.81	94.386	264.63	1382.2	193050	23844	208310	281940	15646	2859	1319	5865.7	23321	18475	57650	115.87	3333.4	2560.8	8942.3	1499.6	3163.7	322.46	60131	614780	1505.8	598450	2031.5	43108	1787.1	198.92	47.604	243.39
New Zealand	68.05	214.24	14.093	5.622	2462.3	1266.9	151.53	45.309	58.265	2436.2	4.4309	2.0773	18.053	21.147	8.7435	1605.4	90.849	15.415	1.4864	4.1675	21.768	3040.3	375.51	3280.6	4440	246.4	45.024	20.772	92.375	367.27	290.95	907.89	1.8247	52.496	40.328	140.83	23.617	49.824	5.0781	946.97	9681.8	23.714	9424.6	31.992	678.88	28.143	3.1326	0.74969	3.833
Nicaragua	1.8518	5.8302	0.3835	0.15299	67.005	34.476	4.1236	1.233	1.5856	66.296	0.12058	0.05653	0.49128	0.57546	0.23794	43.687	2.4723	0.41948	0.04045	0.11341	0.59237	82.735	10.219	89.274	120.83	6.7053	1.2252	0.56526	2.5138	9.9945	7.9177	24.706	0.049656	1.4286	1.0974	3.8323	0.64268	1.3558	0.13819	25.77	263.47	0.64533	256.47	0.8706	18.474	0.76586	0.085248	0.020401	0.10431
Niger	0.97752	3.0776	0.20244	0.080758	35.37	18.199	2.1767	0.65085	0.83696	34.995	0.063648	0.02984	0.25933	0.30376	0.1256	23.061	1.305	0.22143	0.021352	0.059865	0.31269	43.673	5.3941	47.125	63.779	3.5395	0.64676	0.29838	1.3269	5.2757	4.1795	13.042	0.026211	0.75409	0.5793	2.0229	0.33925	0.7157	0.072946	13.603	139.08	0.34065	135.38	0.45956	9.7519	0.40427	0.044999	0.010769	0.05506
Nigeria	59.61	187.67	12.345	4.9247	2156.9	1109.8	132.74	39.69	51.039	2134.1	3.8814	1.8197	15.814	18.524	7.6591	1406.3	79.581	13.503	1.3021	3.6506	19.068	2663.2	328.94	2873.7	3889.4	215.84	39.44	18.196	80.919	321.72	254.87	795.3	1.5984	45.985	35.327	123.36	20.688	43.644	4.4483	829.52	8481	20.773	8255.7	28.025	594.68	24.653	2.7441	0.65671	3.3577
Norway	745.21	2346.2	154.33	61.566	26964	13874	1659.4	496.17	638.06	26678	48.522	22.748	197.7	231.57	95.749	17580	994.87	168.8	16.278	45.638	238.38	33294	4112.2	35925	48622	2698.3	493.05	227.47	1011.6	4022	3186.2	9942.2	19.982	574.88	441.63	1542.2	258.62	545.61	55.61	10370	106020	259.69	103210	350.34	7434.3	308.19	34.305	8.2097	41.975
Pakistan	8.0278	25.274	1.6625	0.66322	290.47	149.46	17.876	5.3451	6.8735	287.4	0.52271	0.24506	2.1297	2.4946	1.0315	189.38	10.717	1.8185	0.17535	0.49164	2.5679	358.66	44.299	387.01	523.79	29.068	5.3115	2.4504	10.897	43.327	34.324	107.1	0.21526	6.1929	4.7575	16.613	2.7861	5.8777	0.59907	111.71	1142.2	2.7975	1111.8	3.7741	80.087	3.32	0.36956	0.08844	0.45218
Palau	0.20316	0.63962	0.042073	0.016784	7.351	3.7823	0.4524	0.13527	0.17395	7.2732	0.013228	0.0062017	0.053897	0.063133	0.026103	4.7928	0.27123	0.04602	0.0044377	0.012442	0.064987	9.0767	1.1211	9.7941	13.256	0.73563	0.13442	0.062014	0.27578	1.0965	0.86864	2.7105	0.0054476	0.15672	0.1204	0.42044	0.070507	0.14875	0.015161	2.8271	28.905	0.070798	28.137	0.095512	2.0268	0.084021	0.0093524	0.0022382	0.011443
Panama	29.099	91.613	6.0261	2.404	1052.9	541.74	64.797	19.374	24.915	1041.7	1.8947	0.88828	7.7197	9.0425	3.7388	686.47	38.848	6.5915	0.6356	1.7821	9.3081	1300	160.57	1402.8	1898.6	105.36	19.253	8.8822	39.501	157.05	124.41	388.22	0.78026	22.448	17.245	60.219	10.099	21.305	2.1715	404.93	4140	10.14	4030	13.68	290.3	12.034	1.3395	0.32057	1.639
Paraguay	4.7354	14.909	0.98066	0.39121	171.34	88.159	10.545	3.1529	4.0545	169.53	0.30833	0.14455	1.2563	1.4715	0.60843	111.71	6.3218	1.0727	0.10343	0.29	1.5147	211.56	26.13	228.28	308.96	17.146	3.1331	1.4454	6.4281	25.557	20.246	63.177	0.12697	3.653	2.8063	9.7996	1.6434	3.467	0.35337	65.896	673.72	1.6502	655.82	2.2262	47.241	1.9584	0.21799	0.052168	0.26673
Peru	47.817	150.54	9.9025	3.9504	1730.2	890.22	106.48	31.837	40.941	1711.8	3.1134	1.4597	12.685	14.859	6.1438	1128	63.836	10.831	1.0445	2.9284	15.296	2136.3	263.86	2305.2	3119.9	173.14	31.637	14.596	64.909	258.07	204.44	637.95	1.2822	36.887	28.337	98.955	16.595	35.009	3.5683	665.4	6803.1	16.663	6622.4	22.48	477.03	19.775	2.2012	0.52678	2.6934
Philippines	63.555	200.09	13.162	5.2506	2299.6	1183.2	141.52	42.316	54.416	2275.3	4.1382	1.9401	16.861	19.75	8.1659	1499.3	84.847	14.396	1.3882	3.8922	20.33	2839.4	350.7	3063.9	4146.7	230.12	42.05	19.4	86.273	343.01	271.73	847.92	1.7042	49.028	37.664	131.52	22.057	46.532	4.7427	884.41	9042.2	22.148	8802	29.879	634.03	26.284	2.9257	0.70016	3.5798
Poland	110.52	347.97	22.889	9.131	3999.1	2057.7	246.11	73.589	94.632	3956.8	7.1965	3.3739	29.321	34.345	14.201	2607.4	147.55	25.036	2.4142	6.7687	35.354	4937.9	609.89	5328.2	7211.3	400.19	73.126	33.737	150.03	596.51	472.56	1474.6	2.9636	85.261	65.499	228.73	38.357	80.921	8.2477	1538	15725	38.516	15307	51.961	1102.6	45.709	5.0879	1.2176	6.2255
Portugal	202.71	638.18	41.979	16.747	7334.5	3773.8	451.38	134.96	173.56	7256.8	13.199	6.1878	53.776	62.991	26.045	4782	270.62	45.917	4.4277	12.414	64.841	9056.2	1118.6	9772.1	13226	733.97	134.12	61.874	275.16	1094	866.68	2704.4	5.4354	156.37	120.13	419.49	70.349	148.41	15.127	2820.8	28840	70.639	28074	95.298	2022.2	83.832	9.3314	2.2331	11.418
Romania	33.591	105.76	6.9565	2.7752	1215.4	625.38	74.801	22.366	28.761	1202.6	2.1872	1.0254	8.9115	10.439	4.316	792.45	44.845	7.6091	0.73374	2.0572	10.745	1500.8	185.36	1619.4	2191.7	121.63	22.225	10.254	45.599	181.3	143.62	448.16	0.90073	25.913	19.907	69.516	11.658	24.594	2.5067	467.45	4779.2	11.706	4652.2	15.792	335.11	13.892	1.5464	0.37007	1.8921
[truncated: 161 more rows]
[truncated: 78 more columns]

## Sheet: 2012
	Angola	Argentina	Armenia, Republic of	Aruba	Australia	Austria	Bahrain, Kingdom of	Bangladesh	Belarus	Belgium	Benin	Bhutan	Bolivia	Bosnia and Herzegovina	Botswana	Brazil	Bulgaria	Burkina Faso	Burundi	Cabo Verde	Cambodia	Canada	Chile	China, P.R.: Hong Kong	China, P.R.: Mainland	Colombia	Costa Rica	Cote d'Ivoire	Croatia	Cyprus	Czech Republic	Denmark	Djibouti	Dominican Republic	Ecuador	Egypt	El Salvador	Estonia	Fiji	Finland	France	Georgia	Germany	Ghana	Greece	Guatemala	Guinea	Guinea-Bissau	Haiti
[truncated: 259 more rows]
[truncated: 78 more columns]

[truncated: 7 more sheets: 2011, 2010, 2009, 2008, 2007, 2006, 2005]
